# Supplementary material for: In-depth proteomic analysis of boar spermatozoa through shotgun and gel-based methods
Source: BMC Genomics. 2018 Jan 18;19:62. doi: 10.1186/s12864-018-4442-2 (PMC5774113; doi:10.1186/s12864-018-4442-2)
Supplement: Supplementary file 2 — Shotgun proteome data set analyses. File contains the total and abundant proteins, with associated functional analyses (Total protein_FA and abundant protein_FA). (XLSX 417 kb) [file 12864_2018_4442_MOESM2_ESM.xlsx]

## Sheet: Total Proteins
Boar sperm proteome with 2,728 unique IDs (776 NP + 5YP + 1,625 XP + 238 ENSEMBL + 84 Unknown)
Protein ID	GI numbers	Protein name	pValue
NP_001001261	47575838	putative organic anion transporter [Sus scrofa]	0.0459211
NP_001001264	55741851	wilms tumor protein homolog [Sus scrofa]	0.0291644
NP_001001533	48374061	estrogen receptor beta [Sus scrofa]	0.000182025
NP_001001534	55741721	ryanodine receptor [Sus scrofa]	4.0948e-05
NP_001001536	55741443	pregnancy-associated glycoprotein 2 precursor [Sus scrofa]	0.000371611
NP_001001538	48374069	mu-type opioid receptor [Sus scrofa]	0.0399958
NP_001001541	48374075	choline O-acetyltransferase [Sus scrofa]	0.0177396
NP_001001623	48675917	G protein-coupled receptor TYMSTR [Sus scrofa]	0.0487431
NP_001001624	48675913	chemokine (C-C motif) receptor 9 [Sus scrofa]	0.00994793
NP_001001632	48675927	tropomyosin 3 [Sus scrofa]	0.0164388
NP_001001639	48675949	GnRH II receptor 7 transmembrane [Sus scrofa]	0.0123415
NP_001001640	48675943	amine oxidase [flavin-containing] A [Sus scrofa]	2.19572e-66
NP_001001642	48675947	5'-AMP-activated protein kinase subunit gamma-1 [Sus scrofa]	0.0016258
NP_001001643	48675953	rab GDP dissociation inhibitor beta [Sus scrofa]	0.00549939
NP_001001645	48675957	CGI-140 [Sus scrofa]	0.00721931
NP_001001771	48976131	fibrillin-1 precursor [Sus scrofa]	0.00973767
NP_001001860	49274615	melanoma-associated antigen D1 [Sus scrofa]	0.00476409
NP_001001862	49274641	troponin C, skeletal muscle [Sus scrofa]	0.0148242
NP_001001864	49274643	amine oxidase [flavin-containing] B [Sus scrofa]	0.0442824
NP_001001868	49274649	prolactin receptor precursor [Sus scrofa]	0.0368871
NP_001001908	50054438	CD4 antigen [Sus scrofa]	0.0416181
NP_001001909	50054426	growth differentiation factor 9 [Sus scrofa]	0.017635
NP_001002817	257467617	fatty acid-binding protein, adipocyte [Sus scrofa]	0.0437945
NP_001002824	50657388	myoblast determination protein 1 [Sus scrofa]	0.0069519
NP_001003662	51036693	follistatin precursor [Sus scrofa]	0.038153
NP_001004027	51592105	heme oxygenase 1 [Sus scrofa]	0.000521974
NP_001004042	51592133	V-type proton ATPase catalytic subunit A [Sus scrofa]	0.00125613
NP_001005208	52353352	serum albumin precursor [Sus scrofa]	< 2.28E-302
NP_001005726	54020966	annexin A2 [Sus scrofa]	0.00292683
NP_001006593	54607191	potassium voltage-gated channel shaker-related subfamily member 5 [Sus scrofa]	0.00542974
NP_001007518	55926217	cytochrome c oxidase subunit 5B, mitochondrial precursor [Sus scrofa]	6.51988e-44
NP_001008481	56606057	glucocorticoid receptor [Sus scrofa]	0.0159201
NP_001008685	56711356	sperm mitochondria-associated cysteine-rich protein [Sus scrofa]	0.00107115
NP_001008690	56711372	melanocyte-stimulating hormone receptor [Sus scrofa]	0.00980755
NP_001009583	57528038	somatostatin precursor [Sus scrofa]	0.0494663
NP_001011507	58332862	lysosome-associated membrane glycoprotein 1 precursor [Sus scrofa]	0.0425182
NP_001011693	58696441	agouti related protein precursor [Sus scrofa]	0.0437062
NP_001011727	58801555	adenosylhomocysteinase [Sus scrofa]	0.00169634
NP_001012297	59709496	sodium/glucose cotransporter 5 [Sus scrofa]	1.91792e-13
NP_001012298	59709493	solute carrier family 26, member 6 [Sus scrofa]	0.0236873
NP_001012408	60097959	dystrophin [Sus scrofa]	0.0365409
NP_001012631	60302866	high affinity cationic amino acid transporter 1 [Sus scrofa]	0.0267025
NP_001012974	61097883	phosphatidylinositol 3-kinase catalytic subunit type 3 [Sus scrofa]	0.0292516
NP_001018042	65301133	guanylate cyclase 1, soluble, beta 3 [Sus scrofa]	0.0424253
NP_001019867	67010017	tumor necrosis factor (ligand) superfamily, member 10 [Sus scrofa]	0.0324189
NP_001020381	68534974	AQN-1 protein [Sus scrofa]	8.00742e-55
NP_001020385	68534980	C-C motif chemokine 25 precursor [Sus scrofa]	0.0273126
NP_001020391	68534970	programmed cell death 1 ligand 2 [Sus scrofa]	0.0471285
NP_001020399	68534998	nuclear receptor coactivator 1 [Sus scrofa]	0.0437293
NP_001026946	72535165	seminal plasma sperm motility inhibitor precursor [Sus scrofa]	< 2.28E-302
NP_001026953	72535182	GTPase Rab14 [Sus scrofa]	0.0498893
NP_001026956	72535188	GTP-binding protein SAR1a [Sus scrofa]	0.0428111
NP_001026963	72535204	nicotinamide phosphoribosyltransferase [Sus scrofa]	0.0311364
NP_001026966	72535208	2'-5'-oligoadenylate synthetase 2 [Sus scrofa]	0.00960055
NP_001027526	73853882	DNA (cytosine-5)-methyltransferase 1 [Sus scrofa]	0.0256293
NP_001028187	77627998	angiotensin I converting enzyme 1 isoform 1 [Sus scrofa]	7.24798e-216
NP_001032228	80971510	triosephosphate isomerase [Sus scrofa]	< 2.28E-302
NP_001033095	83921641	E3 ubiquitin-protein ligase RNF19A [Sus scrofa]	1.91209e-07
NP_001033727	84490423	perilipin 1 [Sus scrofa]	0.0088614
NP_001033735	84579921	transmembrane protein 57 [Sus scrofa]	0.0072875
NP_001034834	89886169	bone morphogenetic protein receptor, type IB [Sus scrofa]	0.0290548
NP_001034835	89886167	fatty acid binding protein 5 [Sus scrofa]	0.0424815
NP_001034836	89886171	histone-lysine N-methyltransferase SUV39H2 [Sus scrofa]	0.0101543
NP_001034837	89886173	UDP-N-acetylglucosamine--peptide N-acetylglucosaminyltransferase 110 kDa subunit [Sus scrofa]	0.0273172
NP_001037992	113205498	beta-enolase [Sus scrofa]	7.70266e-38
NP_001037999	113205588	phosphatidate cytidylyltransferase 1 [Sus scrofa]	0.0374921
NP_001038002	113205598	GTPase NRas precursor [Sus scrofa]	0.0349936
NP_001038009	113205626	tubulin alpha-1B chain [Sus scrofa]	< 2.28E-302
NP_001038012	113205632	fascin 3 [Sus scrofa]	7.73574e-182
NP_001038014	113205640	unc5C [Sus scrofa]	0.0147586
NP_001038015	113205650	6-phosphofructokinase, muscle type [Sus scrofa]	0.000473615
NP_001038024	113205690	protein phosphatase 1 catalytic subunit alpha isoform [Sus scrofa]	1.27339e-279
NP_001038025	113205694	protein phosphatase 1 catalytic subunit gamma isoform [Sus scrofa]	< 2.28E-302
NP_001038036	113205738	hepatocyte nuclear factor 4 alpha [Sus scrofa]	4.95648e-05
NP_001038038	113205746	angiogenin [Sus scrofa]	0.0112386
NP_001038039	113205750	protein kinase, cGMP-dependent, type I [Sus scrofa]	5.16646e-09
NP_001038040	113205754	isocitrate dehydrogenase [NAD] subunit beta, mitochondrial [Sus scrofa]	1.46959e-13
NP_001038041	113205766	nuclear receptor corepressor 2 [Sus scrofa]	3.54166e-05
NP_001038043	113205762	granulins precursor [Sus scrofa]	0.0100801
NP_001038045	113205774	signal transducer and activator of transcription 3 [Sus scrofa]	0.0468212
NP_001038046	113205778	transporter 1, ATP-binding cassette, sub-family B [Sus scrofa]	0.0308204
NP_001038052	113205798	serine/arginine-rich splicing factor 11 [Sus scrofa]	0.01297
NP_001038055	113205806	plasminogen precursor [Sus scrofa]	7.81173e-05
NP_001038056	113205804	coagulation factor VII [Sus scrofa]	0.0440257
NP_001038066	113205854	40S ribosomal protein S3 [Sus scrofa]	0.0354489
NP_001038071	113205874	ATP synthase H+-transporting mitochondrial F1 complex O subunit precursor [Sus scrofa]	1.7575e-71
NP_001038077	113205892	tubulin beta-2A chain [Sus scrofa]	< 2.28E-302
NP_001038080	113205910	mediator complex subunit 7 [Sus scrofa]	0.0178405
NP_001041536	114326181	60S ribosome subunit biogenesis protein NIP7 homolog [Sus scrofa]	0.0179552
NP_001041651	114703740	insulin-like growth factor binding protein, acid labile subunit [Sus scrofa]	0.0307291
NP_001041697	115312276	nuclear factor kappa-B, subunit 1 [Sus scrofa]	0.0146756
NP_001070683	116175255	ROD1 regulator of differentiation 1 [Sus scrofa]	0.0465477
NP_001070692	116175269	secretagogin [Sus scrofa]	0.0371522
NP_001070694	116175281	tetraspanin 9 [Sus scrofa]	0.037828
NP_001072135	118403882	presenilin 1 [Sus scrofa]	0.0451827
NP_001072137	118403870	N-acetylglucosaminyltransferase I.2 [Sus scrofa]	0.0354976
NP_001072138	118403858	interferon regulatory factor 9 [Sus scrofa]	0.00432589
NP_001072144	118403832	C1q-related factor [Sus scrofa]	2.69181e-05
NP_001072151	118403792	NDRG2 [Sus scrofa]	0.0251272
NP_001072152	118403788	glutathione S-transferase mu 2 [Sus scrofa]	7.22213e-88
NP_001072153	118403778	CLIM2 [Sus scrofa]	0.00118378
NP_001073675	122891858	proto-oncogene tyrosine-protein kinase Fyn [Sus scrofa]	0.0217654
NP_001077401	145208001	integrin alpha-V precursor [Sus scrofa]	0.0185438
NP_001077410	145279215	angiotensin I converting enzyme 1 isoform 2 [Sus scrofa]	1.09578e-128
NP_001090894	147898769	aryl hydrocarbon receptor nuclear translocator-like [Sus scrofa]	0.0452114
NP_001090897	148229132	interferon regulatory factor 7 [Sus scrofa]	0.00782976
NP_001090901	148232174	interleukin 6 signal transducer (gp130, oncostatin M receptor) [Sus scrofa]	0.00924556
NP_001090902	147903481	lysine-specific demethylase 5C [Sus scrofa]	0.0369709
NP_001090903	148225076	toll-like receptor 7 [Sus scrofa]	0.014869
NP_001090906	148222543	DNA (cytosine-5-)-methyltransferase 3 alpha [Sus scrofa]	0.000633419
NP_001090907	147905344	sphingomyelin synthase 1 [Sus scrofa]	0.0324138
NP_001090909	148235064	bridging integrator 1 [Sus scrofa]	0.0203005
NP_001090912	147901821	calpain 7 [Sus scrofa]	0.00153531
NP_001090914	156071434	monocyte differentiation antigen CD14 precursor [Sus scrofa]	0.0255408
NP_001090916	148232728	BRCA1-A complex subunit RAP80 [Sus scrofa]	1.35528e-07
NP_001090917	148233690	complement component C9 [Sus scrofa]	0.0303806
NP_001090920	355390262	complement component C8 beta chain precursor [Sus scrofa]	0.00103884
NP_001090922	148224365	F-actin capping protein subunit beta 2 [Sus scrofa]	< 2.28E-302
NP_001090925	148222609	F-actin-capping protein subunit beta [Sus scrofa]	< 2.28E-302
NP_001090933	148226851	ATP synthase subunit f, mitochondrial [Sus scrofa]	0.0486332
NP_001090942	148225574	COX6C protein [Sus scrofa]	6.02173e-21
NP_001090945	148223599	proteasome beta 7 subunit precursor [Sus scrofa]	6.61531e-16
NP_001090953	147900197	COX7A2 protein [Sus scrofa]	3.11928e-49
NP_001090963	147905672	poliovirus receptor related 2 [Sus scrofa]	0.00994296
NP_001090967	148223948	tumor necrosis factor (ligand) superfamily, member 13b [Sus scrofa]	0.00593529
NP_001090968	147900823	nuclear receptor subfamily 6, group A, member 1 [Sus scrofa]	0.0245725
NP_001090977	148237564	adenylosuccinate synthase [Sus scrofa]	0.0331462
NP_001090981	147899900	2-5A-dependent ribonuclease [Sus scrofa]	0.000746666
NP_001090982	148230645	ADAM metallopeptidase domain 3A (cyritestin 1) [Sus scrofa]	2.11906e-08
NP_001092057	148747191	Hermansky-Pudlak syndrome 1 [Sus scrofa]	0.030974
NP_001092058	148747358	Hermansky-Pudlak syndrome 3 [Sus scrofa]	0.0152972
NP_001092061	148747379	muted protein [Sus scrofa]	0.00440782
NP_001092065	148747572	ADAM3b [Sus scrofa]	2.89361e-14
NP_001092074	148747138	vacuolar protein sorting 33 homolog A [Sus scrofa]	0.0214991
NP_001093168	153792118	myocyte enhancer factor 2A isoform 2 [Sus scrofa]	0.0262197
NP_001093394	153792303	fibroblast growth factor receptor 2 [Sus scrofa]	0.00038976
NP_001093397	153791450	adrenergic, beta-3-, receptor [Sus scrofa]	3.15748e-06
NP_001093400	153792600	fatty acid synthase [Sus scrofa]	0.0183515
NP_001093401	172073181	fatty acid-binding protein, heart [Sus scrofa]	0.000371579
NP_001093402	153792027	phosphoglycerate kinase 1 [Sus scrofa]	7.08383e-35
NP_001093405	153792082	inhibitor of nuclear factor kappa B kinase beta subunit [Sus scrofa]	0.0240901
NP_001093407	153791859	ankyrin repeat and SOCS box-containing 6 [Sus scrofa]	0.0391197
NP_001093658	154147607	calpain 2 [Sus scrofa]	0.0483171
NP_001093659	154147737	sodium/hydrogen exchanger 2 precursor [Sus scrofa]	0.0313947
NP_001093660	154147630	insulin-like growth factor-binding protein 6 precursor [Sus scrofa]	0.00222769
NP_001093664	154147577	interferon induced with helicase C domain 1 [Sus scrofa]	0.00723791
NP_001095288	156120142	solute carrier family 44, member 4 [Sus scrofa]	0.0237242
NP_001095289	156120144	molybdenum cofactor synthesis 3 [Sus scrofa]	0.0461568
NP_001095293	156120150	euchromatic histone-lysine N-methyltransferase 2 [Sus scrofa]	0.00722847
NP_001095294	156120152	complement factor B [Sus scrofa]	0.0454289
NP_001095295	156120154	RD RNA binding protein [Sus scrofa]	0.00630837
NP_001095296	156120156	dom-3 homolog Z [Sus scrofa]	0.0073142
NP_001098420	157279743	cystic fibrosis transmembrane conductance regulator [Sus scrofa]	0.0385263
NP_001098421	157279731	myosin-1 [Sus scrofa]	0.0384372
NP_001098423	157279735	succinate dehydrogenase complex subunit B precursor [Sus scrofa]	4.38697e-07
NP_001098758	157427705	collagen alpha-3(V) chain precursor [Sus scrofa]	0.0142258
NP_001098762	157427711	TANK-binding kinase 1 [Sus scrofa]	0.000470269
NP_001098766	157427748	mRNA export factor [Sus scrofa]	0.00707135
NP_001098778	157427738	sirtuin 5 [Sus scrofa]	5.60707e-06
NP_001098783	157427754	meiotic recombination protein SPO11 [Sus scrofa]	0.0140042
NP_001103415	158262677	cadherin 13 [Sus scrofa]	0.0425898
NP_001103527	158518476	NAD-dependent deacetylase sirtuin-3	0.000264016
NP_001103643	158819038	stanniocalcin 2 [Sus scrofa]	0.0253045
NP_001103890	160333751	solute carrier family 7 (cationic amino acid transporter, y+ system), member 2 [Sus scrofa]	0.0128138
NP_001104727	162139823	lamin-A/C [Sus scrofa]	0.0322694
NP_001106163	162951817	interleukin-1 receptor-associated kinase 4 [Sus scrofa]	0.00888189
NP_001106520	163915145	forkhead box protein P2 [Sus scrofa]	0.00709297
NP_001106758	164518958	L-lactate dehydrogenase B chain [Sus scrofa]	1.15641e-36
NP_001106907	164664444	alpha-2-macroglobulin receptor-associated protein precursor [Sus scrofa]	0.000531729
NP_001106909	164664464	aquaporin 7 [Sus scrofa]	9.37618e-71
NP_001106913	164664452	protein unc-45 homolog B [Sus scrofa]	0.0253858
NP_001106914	164664454	peroxisomal D3,D2-enoyl-CoA isomerase [Sus scrofa]	6.07642e-06
NP_001106915	164664456	capping protein (actin filament) muscle Z-line, beta [Sus scrofa]	< 2.28E-302
NP_001106919	164664468	ATP synthase, H+ transporting, mitochondrial F1 complex, epsilon subunit [Sus scrofa]	0.00308728
NP_001107167	165973418	MHC class II histocompatibility antigen SLA-DRB1 [Sus scrofa]	0.00905534
NP_001107168	165973428	tubulin, beta 1 [Sus scrofa]	7.63804e-159
NP_001107172	165973436	hypothetical protein LOC100134988 [Sus scrofa]	1.45963e-15
NP_001107536	166795895	MHC class II, DO beta [Sus scrofa]	0.0332085
NP_001107741	166796033	acetyl-CoA carboxylase 1 [Sus scrofa]	0.0416866
NP_001107742	166796041	NAD-dependent ADP-ribosyltransferase sirtuin-4 [Sus scrofa]	0.0157985
NP_001107745	166796039	NAD-dependent deacetylase sirtuin-6 [Sus scrofa]	9.20598e-06
NP_001107748	166796045	nuclear receptor coactivator 3 [Sus scrofa]	0.0204745
NP_001107749	166796047	nucleotide-binding oligomerization domain containing 1 [Sus scrofa]	0.0211732
NP_001108142	167908793	non-receptor tyrosine-protein kinase TYK2 [Sus scrofa]	0.0222788
NP_001108145	167908799	sal-like 4 [Sus scrofa]	0.000150068
NP_001108147	167908789	HLA-B associated transcript 2 [Sus scrofa]	2.96451e-08
NP_001108148	167908791	EPLIN-b [Sus scrofa]	4.09405e-06
NP_001116456	172072653	lactadherin [Sus scrofa]	< 2.28E-302
NP_001116457	172072659	coagulation factor II precursor [Sus scrofa]	0.0268257
NP_001116468	172072688	ornithine decarboxylase antizyme 3 [Sus scrofa]	0.0140595
NP_001116543	178057229	activity-dependent neuroprotector [Sus scrofa]	0.0408161
NP_001116545	178057335	adrenergic, alpha-1D-, receptor [Sus scrofa]	0.0430305
NP_001116548	178056504	adenosine monophosphate deaminase 1 [Sus scrofa]	0.0315006
NP_001116555	178056466	branched chain keto acid dehydrogenase E1, alpha polypeptide [Sus scrofa]	0.00615512
NP_001116567	178057100	M-phase inducer phosphatase 3 [Sus scrofa]	0.0485946
NP_001116570	178057169	cholinergic receptor, muscarinic 3 [Sus scrofa]	0.00266201
NP_001116575	178056508	activating transcription factor 6 beta [Sus scrofa]	0.0227648
NP_001116578	178056898	DEAH (Asp-Glu-Ala-His) box polypeptide 16 [Sus scrofa]	2.06119e-07
NP_001116599	178056524	heat shock 70 kDa protein [Sus scrofa]	4.48831e-64
NP_001116600	178056512	heat shock 70kDa protein 1-like [Sus scrofa]	1.57086e-154
NP_001116601	178056528	insulin-like growth factor-binding protein 4 precursor [Sus scrofa]	5.67014e-05
NP_001116607	178056482	lipid storage droplet protein 5 [Sus scrofa]	0.0342403
NP_001116613	178056718	myosin-4 [Sus scrofa]	0.00146506
NP_001116619	178056526	Notch homolog 4 [Sus scrofa]	0.0374309
NP_001116628	178056774	lymphokine-activated killer T-cell-originated protein kinase [Sus scrofa]	0.000291987
NP_001116629	178056657	pre-B-cell leukemia homeobox 2 pseudogene 1 [Sus scrofa]	0.0289446
NP_001116631	178056816	cAMP-specific 3', 5'-cyclic phosphodiesterase 4A [Sus scrofa]	0.0431053
NP_001116635	178056454	polyamine-modulated factor 1 [Sus scrofa]	6.03554e-12
NP_001116636	178056494	phenylethanolamine N-methyltransferase [Sus scrofa]	0.0273424
NP_001116637	178056844	serine/threonine-protein phosphatase 1 regulatory subunit 10 [Sus scrofa]	0.000664528
NP_001116638	178057329	protein phosphatase 1 [Sus scrofa]	0.0112134
NP_001116649	178056542	RAB33A, member RAS oncogene family [Sus scrofa]	0.0141108
NP_001116654	178056760	RAD52 homolog [Sus scrofa]	0.00707814
NP_001116656	178057333	recombinase activating protein [Sus scrofa]	0.00311888
NP_001116665	178057321	arginine decarboxylase [Sus scrofa]	0.000953838
NP_001116674	178057117	Toll-like receptor 5 [Sus scrofa]	0.0240967
NP_001116676	178056488	tenascin-X [Sus scrofa]	9.20598e-05
NP_001116685	178056623	VAMP (vesicle-associated membrane protein)-associated protein B and C [Sus scrofa]	0.00298513
NP_001116691	178056478	branched chain keto acid dehydrogenase E1 beta [Sus scrofa]	0.0072465
NP_001116695	178056462	paraoxonase 2 [Sus scrofa]	0.0471461
NP_001121906	190360575	cysteine-rich secretory protein 1 [Sus scrofa]	1.30395e-14
NP_001121909	190360587	cysteine-rich secretory protein 2 [Sus scrofa]	5.24088e-34
NP_001121910	190360591	forkhead box P3 [Sus scrofa]	0.000538358
NP_001121915	190360607	glycogen synthase kinase 3 beta [Sus scrofa]	8.30047e-16
NP_001121920	190360627	corneodesmosin [Sus scrofa]	0.021445
NP_001121921	190360558	uncharacterized protein LOC100144514 [Sus scrofa]	0.0181512
NP_001121930	190360643	AXL receptor tyrosine kinase [Sus scrofa]	0.0197578
NP_001121933	190360681	WD repeat domain 62 [Sus scrofa]	0.0435964
NP_001121934	190360623	ankycorbin [Sus scrofa]	0.000120794
NP_001121935	190360625	rho/rac guanine nucleotide exchange factor (GEF) 2 [Sus scrofa]	0.0262694
NP_001121946	190360595	guanylate binding protein 2, interferon-inducible [Sus scrofa]	0.00446173
NP_001121949	190360663	FYVE and coiled-coil domain-containing protein 1 [Sus scrofa]	0.00116615
NP_001121958	190360621	ferric-chelate reductase 1 [Sus scrofa]	0.0186909
NP_001121962	190360637	prospero homeobox 1 [Sus scrofa]	0.0185038
NP_001123433	194018682	testis, prostate and placenta-expressed protein [Sus scrofa]	7.9414e-29
NP_001123442	194018698	cytochrome c [Sus scrofa]	1.57527e-08
NP_001123450	194018716	cytochrome b-c1 complex subunit 9 [Sus scrofa]	7.87984e-51
NP_001123683	198282001	transcription factor A precursor [Sus scrofa]	3.33644e-07
NP_001123685	194332487	retinoic acid receptor RXR-gamma [Sus scrofa]	2.5166e-10
NP_001124006	194474046	1-acylglycerol-3-phosphate O-acyltransferase 2 [Sus scrofa]	0.013532
NP_001124203	195539480	bystin [Sus scrofa]	0.00579847
NP_001124205	195539470	adenylosuccinate lyase [Sus scrofa]	0.0209647
NP_001124518	196259974	gamma-interferon-inducible-lysosomal thiol reductase precursor [Sus scrofa]	0.0165345
NP_001127818	197251918	Kruppel-like factor 11 [Sus scrofa]	0.028384
NP_001127819	197251920	Kruppel-like factor 12 [Sus scrofa]	0.0262411
NP_001127824	197251930	Kruppel-like factor 3 [Sus scrofa]	0.0268003
NP_001127827	197251936	actin related protein 2/3 complex, subunit 1A, 41kDa [Sus scrofa]	0.0256329
NP_001127830	221139724	retrotransposon-like 1 [Sus scrofa]	0.00204175
NP_001128438	201066354	adaptor protein, phosphotyrosine interaction, PH domain and leucine zipper containing 1 [Sus scrofa]	0.00838249
NP_001128440	201066358	phosphoglycerate mutase 2 [Sus scrofa]	2.09254e-08
NP_001129152	208610190	ubiquitin carboxyl-terminal hydrolase 7 [Sus scrofa]	0.00159473
NP_001129433	209863039	amyloid beta (A4) precursor-like protein 2 [Sus scrofa]	0.00753914
NP_001129435	209863043	prestin [Sus scrofa]	0.0119316
NP_001129437	209863047	PRP3 pre-mRNA processing factor 3 homolog [Sus scrofa]	8.65139e-06
NP_001129982	211578396	hypothetical protein LOC100156145 [Sus scrofa]	2.32597e-22
NP_001132944	213021241	proteasome alpha 6 subunit [Sus scrofa]	0.0424562
NP_001135459	213983059	lipin 2 [Sus scrofa]	0.0314467
NP_001136299	218664463	galectin-8 [Sus scrofa]	0.0120584
NP_001136368	218847756	ER lipid raft associated 1 [Sus scrofa]	0.0367529
NP_001137162	219521954	nitric oxide synthase, inducible [Sus scrofa]	5.95808e-09
NP_001137166	219521956	MAP kinase-activated protein kinase 5 [Sus scrofa]	0.0109999
NP_001137169	219521976	1-acylglycerol-3-phosphate O-acyltransferase 4 (lysophosphatidic acid acyltransferase, delta) [Sus scrofa]	0.0462676
NP_001137174	219521972	C1q and tumor necrosis factor related protein 7 [Sus scrofa]	0.0415661
NP_001137179	219521984	Fas-activated serine/threonine kinase [Sus scrofa]	0.0242919
NP_001137180	219521986	glycerol kinase [Sus scrofa]	2.2092e-32
NP_001137190	219522006	monoglyceride lipase [Sus scrofa]	0.00229941
NP_001137193	219522012	6-phosphofructo-2-kinase/fructose-2,6-biphosphatase 1 [Sus scrofa]	4.8459e-05
NP_001137400	221139748	xin actin-binding repeat containing 1 [Sus scrofa]	9.89847e-06
NP_001137402	221139742	inositol polyphosphate-4-phosphatase, type I, 107kDa [Sus scrofa]	0.0414223
NP_001137589	221136931	C-type lectin domain family 4 member G [Sus scrofa]	0.00845815
NP_001137594	221136944	alpha-sarcoglycan precursor [Sus scrofa]	0.0212214
NP_001137596	221136949	sarcoglycan, epsilon [Sus scrofa]	0.0287337
NP_001138313	261245058	hemoglobin subunit beta [Sus scrofa]	9.14646e-28
NP_001138314	221325626	NADH dehydrogenase (ubiquinone) 1 beta subcomplex, 8 [Sus scrofa]	2.90816e-14
NP_001138373	222136590	proteasome alpha 5 subunit [Sus scrofa]	6.1876e-33
NP_001138374	222136592	proteasome (prosome, macropain) subunit, beta type, 3 [Sus scrofa]	3.16282e-35
NP_001138491	222537712	glycerol-3-phosphate acyltransferase 6 [Sus scrofa]	1.12421e-05
NP_001138849	224458304	casein kinase II subunit beta [Sus scrofa]	4.26991e-16
NP_001138850	223950625	DnaJ (Hsp40) homolog, subfamily C, member 6 [Sus scrofa]	0.00359075
NP_001138857	223950623	dynein light chain Tctex-type 1 [Sus scrofa]	3.86465e-34
NP_001152776	226533707	cell division cycle 2 [Sus scrofa]	0.0262429
NP_001152777	226533689	centromere protein M [Sus scrofa]	0.0203621
NP_001152778	226533691	[Pyruvate dehydrogenase [lipoamide]] kinase isozyme 4, mitochondrial [Sus scrofa]	0.0331164
NP_001152779	226533693	bactericidal/permeability-increasing protein [Sus scrofa]	0.049422
NP_001152782	226533699	protein kinase, membrane associated tyrosine/threonine 1 [Sus scrofa]	0.0270909
NP_001152784	226533703	sperm associated antigen 6 [Sus scrofa]	1.48942e-55
NP_001153064	227430316	cytochrome b5 type B (outer mitochondrial membrane) [Sus scrofa]	5.70684e-84
NP_001153079	227430390	tumor necrosis factor, alpha-induced protein 6 [Sus scrofa]	0.0207823
NP_001153086	227430405	cytochrome P450 1A2 [Sus scrofa]	0.0403292
NP_001153249	229576871	claudin 20 [Sus scrofa]	0.000176006
NP_001153553	229892808	claudin 18 [Sus scrofa]	0.0383834
NP_001153561	229892820	SET and MYND domain-containing protein 1 [Sus scrofa]	0.00244899
NP_001153562	229892822	lysine (K)-specific demethylase 2A [Sus scrofa]	1.6471e-05
NP_001155108	298160962	claudin-5 [Sus scrofa]	0.020904
NP_001156360	242253862	phosphatidylethanolamine-binding protein 4 [Sus scrofa]	2.59528e-138
NP_001156363	242253868	trypsinogen [Sus scrofa]	< 2.28E-302
NP_001156879	254292357	NLR family, pyrin domain containing 5 [Sus scrofa]	0.0287777
NP_001157119	260593713	occludin [Sus scrofa]	0.0049434
NP_001157470	255683368	annexin A1 [Sus scrofa]	0.0144462
NP_001157477	255683400	chromogranin A (parathyroid secretory protein 1) [Sus scrofa]	0.0302355
NP_001157479	255683404	isocitrate dehydrogenase [NADP], mitochondrial [Sus scrofa]	8.99898e-14
NP_001157983	256838119	BCL2-related protein A1 [Sus scrofa]	0.00409331
NP_001157984	256838109	phosphate carrier protein, mitochondrial [Sus scrofa]	2.88062e-114
NP_001157985	256838111	zona pellucida binding protein 2 [Sus scrofa]	6.19097e-56
NP_001158120	257743457	cartilage intermediate layer protein 1 [Sus scrofa]	0.0018838
NP_001158122	257470979	actin, alpha 2, smooth muscle, aorta [Sus scrofa]	2.29469e-42
NP_001159516	260447071	cyclin-dependent kinase 9 [Sus scrofa]	0.0185249
NP_001159789	346716333	phosphorylase b kinase gamma catalytic chain, testis/liver isoform [Sus scrofa]	0.000429641
NP_001159794	261490790	interferon-omega-2 [Sus scrofa]	0.0251593
NP_001161100	264681426	somatostatin receptor subtype 3 [Sus scrofa]	0.0168045
NP_001161102	264681424	glucosamine (UDP-N-acetyl)-2-epimerase/N-acetylmannosamine kinase [Sus scrofa]	0.0112787
NP_001161107	264681456	isovaleryl-CoA dehydrogenase, mitochondrial [Sus scrofa]	0.0256512
NP_001161108	264681474	NAD(P) dependent steroid dehydrogenase-like [Sus scrofa]	0.0476105
NP_001161115	264681440	cysteine dioxygenase type 1 [Sus scrofa]	0.0425528
NP_001161119	264681448	elongation of very long chain fatty acids (FEN1/Elo2, SUR4/Elo3, yeast)-like 1 [Sus scrofa]	0.000901299
NP_001161121	264681452	estradiol 17-beta-dehydrogenase 2 [Sus scrofa]	0.0265507
NP_001161124	264681460	acyl carrier protein, mitochondrial [Sus scrofa]	8.41451e-25
NP_001161267	268607671	actin, alpha 1, skeletal muscle [Sus scrofa]	1.01268e-56
NP_001161894	270289758	beta-1, 4-galactosyltransferase 7 [Sus scrofa]	0.0495234
NP_001162173	277349569	thioredoxin reductase 2 [Sus scrofa]	0.01442
NP_001163988	281427360	actin, alpha cardiac muscle 1 [Sus scrofa]	4.41314e-15
NP_001163991	281427374	chaperonin containing TCP1, subunit 2 [Sus scrofa]	2.38858e-17
NP_001163992	281427368	estrogen-related receptor alpha [Sus scrofa]	0.0185814
NP_001163993	281427370	chaperonin containing TCP1, subunit 7 (eta) [Sus scrofa]	3.52421e-42
NP_001164239	282721140	cyclin B [Sus scrofa]	0.0310338
NP_001164299	282848162	protein Wnt-4 [Sus scrofa]	0.0350381
NP_001165222	284520928	F-box only protein 7 [Sus scrofa]	0.049317
NP_001165226	284520930	S-phase kinase-associated protein 2 [Sus scrofa]	0.0104906
NP_001165455	285002239	guanine nucleotide-binding protein G(s) subunit alpha isoform f [Sus scrofa]	0.0201353
NP_001165456	285002241	guanine nucleotide-binding protein G(s) subunit alpha isoform g [Sus scrofa]	0.0201353
NP_001165834	288860136	lactate dehydrogenase A [Sus scrofa]	6.19139e-63
NP_001170960	294489384	zinc finger CCCH-type antiviral protein 1 [Sus scrofa]	0.0340212
NP_001171377	295444954	RNA-binding region containing protein 2-like [Sus scrofa]	6.67196e-08
NP_001171378	295444941	interferon gamma receptor 1 [Sus scrofa]	0.0234107
NP_001171381	295444956	Sad1 and UNC84 domain containing 5 [Sus scrofa]	1.52136e-10
NP_001171384	295444927	spermatogenesis associated 5 [Sus scrofa]	0.00962945
NP_001171385	295444929	spermatogenesis associated 16 [Sus scrofa]	0.0392692
NP_001171386	295444931	mitochondria-eating protein [Sus scrofa]	< 2.28E-302
NP_001171388	295444935	spermatogenesis associated 6 [Sus scrofa]	0.00541948
NP_001171390	295444939	LATS, large tumor suppressor, homolog 2 [Sus scrofa]	0.00146334
NP_001171391	295444962	spermatogenesis associated 19 [Sus scrofa]	2.18676e-80
NP_001171393	295444966	spermatogenesis associated 24 [Sus scrofa]	0.0223451
NP_001171398	295444976	anaphase promoting complex subunit 10 protein [Sus scrofa]	0.0292913
NP_001171399	295444978	sperm acrosome associated 3 [Sus scrofa]	6.09879e-67
NP_001171400	295444980	sperm acrosome associated 4 [Sus scrofa]	9.02183e-157
NP_001171402	295444984	sperm equatorial segment protein 1 [Sus scrofa]	< 2.28E-302
NP_001171978	297207116	cytoplasmic polyadenylation element-binding protein 2 [Sus scrofa]	0.00658056
NP_001171999	297307137	ran-specific GTPase-activating protein [Sus scrofa]	0.0279804
NP_001172068	297591981	sialic acid synthase [Sus scrofa]	0.00596932
NP_001172069	297591961	dihydroxyacetone phosphate acyltransferase [Sus scrofa]	0.0276805
NP_001172071	297591975	ATP synthase subunit alpha, mitochondrial [Sus scrofa]	< 2.28E-302
NP_001172089	297632410	ADP-ribosylation-like factor 6 interacting protein 4 isoform a [Sus scrofa]	0.0114778
NP_001172090	297632413	ADP-ribosylation-like factor 6 interacting protein 4 isoform b [Sus scrofa]	0.0114778
NP_001172095	297632422	HAUS augmin-like complex subunit 1 [Sus scrofa]	0.0362745
NP_001172101	297747368	ubiquinol-cytochrome c reductase binding protein [Sus scrofa]	2.55898e-32
NP_001172104	297747263	pygopus homolog 2 [Sus scrofa]	0.0265734
NP_001172107	297747277	NADH dehydrogenase (ubiquinone) 1 alpha subcomplex 6, 14kDa [Sus scrofa]	2.24875e-06
NP_001172113	297747294	regulator of G-protein signaling 4 [Sus scrofa]	0.00332649
NP_001177083	297747306	zinc finger, CCHC domain containing 8 [Sus scrofa]	0.0059322
NP_001177088	297747321	mitochondrial import receptor subunit TOM34 [Sus scrofa]	9.11868e-33
NP_001177093	298104070	transmembrane protein 38B [Sus scrofa]	3.02568e-24
NP_001177099	297747350	FAT tumor suppressor homolog 1 [Sus scrofa]	0.040695
NP_001177104	298104076	enoyl-CoA hydratase, mitochondrial [Sus scrofa]	8.64088e-80
NP_001177114	298104100	X-ray repair cross-complementing protein 6 [Sus scrofa]	0.000394978
NP_001177118	298104110	tricarboxylate transport protein, mitochondrial [Sus scrofa]	7.02461e-62
NP_001177123	298104120	V-type proton ATPase subunit G 1 [Sus scrofa	1.33716e-08
NP_001177126	298104126	NADH dehydrogenase [ubiquinone] 1 alpha subcomplex subunit 8 [Sus scrofa]	1.13385e-83
NP_001177150	298160948	cytochrome c oxidase subunit VIa polypeptide 1 [Sus scrofa]	4.61812e-23
NP_001177160	194038744	somatostatin receptor type 1 [Sus scrofa]	0.021772
NP_001177174	298228980	upstream stimulatory factor 1 [Sus scrofa	0.00102531
NP_001177176	298228984	sperm acrosome membrane-associated protein 1 precursor [Sus scrofa]	< 2.28E-302
NP_001177179	298228989	Krueppel-like factor 8 [Sus scrofa]	0.0489629
NP_001177204	298231109	autophagy-related protein 9A [Sus scrofa]	0.0377815
NP_001177208	298231117	phosphatidylinositol-3,4,5-trisphosphate 5-phosphatase 2 [Sus scrofa]	0.000396812
NP_001177224	298231147	WD repeat domain phosphoinositide-interacting protein 2 [Sus scrofa]	0.0112132
NP_001180377	301173561	outer dense fiber protein 3 [Sus scrofa]	8.51873e-61
NP_001181902	303227969	piwi-like protein 1 [Sus scrofa]	0.0215776
NP_001181904	303227973	protein argonaute-2 [Sus scrofa]	0.00797586
NP_001181908	303228252	glucosamine--fructose-6-phosphate aminotransferase [isomerizing] 1 [Sus scrofa]	0.0010249
NP_001181910	303228250	HORMA domain-containing protein 1 [Sus scrofa]	0.034984
NP_001182043	304365430	dynein light chain 1, cytoplasmic [Sus scrofa]	9.55231e-140
NP_001182046	304365436	vasoactive intestinal polypeptide receptor 2 precursor [Sus scrofa]	0.0234132
NP_001182048	304365440	protein disulfide-isomerase A6 precursor [Sus scrofa]	0.0338168
NP_001182049	304365442	protein Njmu-R1 [Sus scrofa]	0.0195902
NP_001182050	304365444	dnaJ homolog subfamily B member 13 [Sus scrofa]	1.55988e-31
NP_001182161	305377066	homeobox protein Hox-A5 [Sus scrofa]	0.00305272
NP_001182249	305855186	acrosomal protein SP-10 precursor [Sus scrofa]	< 2.28E-302
NP_001182251	305855182	activin receptor type-1B precursor [Sus scrofa]	0.0343992
NP_001182252	305855154	arf-GAP with dual PH domain-containing protein 2 [Sus scrofa]	0.013173
NP_001182253	305855214	A-kinase anchor protein 3 [Sus scrofa]	< 2.28E-302
NP_001182269	305855196	E3 ubiquitin-protein ligase HACE1 [Sus scrofa]	0.0117405
NP_001182280	305855190	ly6/PLAUR domain-containing protein 4 precursor [Sus scrofa]	2.55548e-46
NP_001182303	305855204	zinc finger protein ZFPM2 [Sus scrofa]	0.0334504
NP_001182704	307746886	L-lactate dehydrogenase C chain [Sus scrofa]	2.86846e-113
NP_001184234	308912517	signal transducer and activator of transcription 4 [Sus scrofa]	0.0130242
NP_001185623	350592297	PREDICTED: disintegrin and metalloproteinase domain-containing protein 7-like [Sus scrofa]	7.72501e-05
NP_001185849	312062793	spermatogenesis-associated protein 3 [Sus scrofa]	0.0141942
NP_001185852	312062805	chloride intracellular channel protein 5 [Sus scrofa]	0.0194414
NP_001185853	312062807	E3 ubiquitin-protein ligase HECW2 [Sus scrofa]	0.0342354
NP_001186061	312284067	probable ATP-dependent RNA helicase DHX58 [Sus scrofa]	7.06872e-05
NP_001186292	313570009	calcium-binding mitochondrial carrier protein SCaMC-1-like [Sus scrofa]	0.0263653
NP_001186737	315221214	pituitary adenylate cyclase-activating polypeptide type I receptor precursor [Sus scrofa]	0.0390359
NP_001186820	315468531	low-density lipoprotein receptor-related protein 8 precursor [Sus scrofa]	0.000628369
NP_001188415	319918911	suppressor of cytokine signaling 7 [Sus scrofa]	0.0444902
NP_001190196	323276592	ankyrin repeat and KH domain-containing protein 1 [Sus scrofa]	5.14603e-07
NP_001191124	323690134	paralemmin-2 [Sus scrofa]	0.0168511
NP_001191319	324120940	chromosome 1 open reading frame 43 homologg [Sus scrofa]	0.0398498
NP_001191321	324120944	adenylate cyclase type 10 [Sus scrofa]	0.000526772
NP_001191329	324710998	cytosolic phospholipase A2 beta [Sus scrofa	0.00180614
NP_001191696	325652146	bone morphogenetic protein receptor type-1A precursor [Sus scrofa]	0.00353691
NP_001191698	325652132	NLR family member X1 [Sus scrofa]	0.0417073
NP_001191992	326439175	histone H1oo [Sus scrofa]	0.0217283
NP_001192208	328550534	electron transfer flavoprotein subunit beta [Sus scrofa]	7.71323e-06
NP_001193270	329744590	selenocysteine insertion sequence-binding protein 2-like [Sus scrofa]	2.9429e-07
NP_001193288	329744642	glyceraldehyde-3-phosphate dehydrogenase [Sus scrofa]	1.60437e-30
NP_001193299	329755250	myotubularin-related protein 5 [Sus scrofa]	4.36796e-05
NP_001193301	329755254	serine/threonine-protein phosphatase 6 regulatory subunit 2 [Sus scrofa]	2.30947e-07
NP_001193304	329755267	outer dense fiber of sperm tails 3B [Sus scrofa]	0.000134698
NP_001193328	329755337	acetyl-CoA carboxylase 2 precursor [Sus scrofa]	0.0197651
NP_001193331	329755345	E3 ubiquitin-protein ligase TRIM31 [Sus scrofa]	0.0220121
NP_001193358	330340395	versican core protein precursor [Sus scrofa]	0.031519
NP_001193359	330340397	adenomatous polyposis coli protein [Sus scrofa]	1.95959e-09
NP_001193364	330340407	pituitary homeobox 2 [Sus scrofa]	9.97348e-06
NP_001193848	332634877	DiGeorge syndrome critical region gene 8 [Sus scrofa]	0.0219704
NP_001229959	339895861	Pentatricopeptide repeat domain 3 [Sus scrofa]	0.021414
NP_001229960	339895863	coiled-coil and C2 domain-containing 1A [Sus scrofa]	0.0375883
NP_001229962	339895867	zinc finger with UFM1-specific peptidase domain protein [Sus scrofa]	0.0405049
NP_001230109	342187268	uncharacterized protein LOC100154257 precursor [Sus scrofa]	0.018738
NP_001230113	342187282	hexokinase 1 [Sus scrofa]	6.76862e-82
NP_001230143	342349330	ribosomal protein S6 kinase, 90kDa, polypeptide 1 [Sus scrofa]	0.00324779
NP_001230147	342349342	eukaryotic translation initiation factor 1A	0.0307263
NP_001230149	342349346	lon peptidase 1,mitochondrial [Sus scrofa]	7.99857e-128
NP_001230202	343098455	ras-related protein Rab-6A [Sus scrofa]	0.0236316
NP_001230231	343183313	gephyrin [Sus scrofa]	0.000104586
NP_001230231	343183313	gephyrin [Sus scrofa]	0.00728543
NP_001230239	343183334	cystatin-F precursor [Sus scrofa]	0.0104587
NP_001230259	343183395	secreted frizzled-related protein 3 precursor [Sus scrofa]	0.026051
NP_001230275	355390332	ecto-ADP-ribosyltransferase 4 [Sus scrofa]	0.022228
NP_001230291	343403828	serine beta-lactamase-like protein LACTB, mitochondrial [Sus scrofa]	0.000107359
NP_001230295	343403842	kinetochore-associated protein DSN1 homolog [Sus scrofa]	0.0157076
NP_001230326	343432626	PPPDE peptidase domain-containing protein 2 [Sus scrofa]	8.44764e-13
NP_001230335	343432644	secreted frizzled-related protein 5 precursor [Sus scrofa]	0.00870978
NP_001230346	343432664	CCR4-NOT transcription complex subunit 2 [Sus scrofa]	0.0416959
NP_001230356	343478174	T-complex protein 1 subunit alpha [Sus scrofa]	2.07074e-39
NP_001230363	343478189	tubulin beta-2B chain [Sus scrofa]	5.22383e-64
NP_001230369	343478206	E3 UFM1-protein ligase 1 [Sus scrofa]	0.0337172
NP_001230379	343478226	N(2) N(2)-dimethylguanosine tRNA methyltransferase [Sus scrofa]	0.0291702
NP_001230386	343478240	alpha N-terminal protein methyltransferase 1A [Sus scrofa]	4.22561e-10
NP_001230398	343478267	TBCC domain-containing protein 1 [Sus scrofa]	0.0205999
NP_001230399	343478269	RNA 3'-terminal phosphate cyclase [Sus scrofa]	0.0353916
NP_001230419	343488523	protein-tyrosine sulfotransferase 2 precursor [Sus scrofa]	0.043046
NP_001230453	343488474	elongation factor 1-beta [Sus scrofa]	0.0323681
NP_001230483	343780934	zinc finger RAD18 domain-containing protein C1orf124 homolog [Sus scrofa]	0.000467161
NP_001230491	343780956	YdjC homolog [Sus scrofa]	0.0417426
NP_001230505	343790895	Bruton agammaglobulinemia tyrosine kinase [Sus scrofa]	0.0136569
NP_001230511	343790908	uncharacterized protein LOC100155770 [Sus scrofa]	0.0317721
NP_001230520	343790928	mini-chromosome maintenance complex-binding protein [Sus scrofa]	0.0160145
NP_001230536	343790970	translin-associated protein X [Sus scrofa]	0.0074301
NP_001230548	343791005	uncharacterized protein LOC100156420 [Sus scrofa	7.16014e-56
NP_001230553	343791017	nef-associated protein 1 [Sus scrofa]	0.039371
NP_001230567	343790856	glutathione transferase zeta 1 [Sus scrofa]	1.70915e-07
NP_001230578	343887356	alpha N-terminal protein methyltransferase 1B [Sus scrofa]	0.00100554
NP_001230583	343887364	protein FRA10AC1 [Sus scrofa]	0.00399014
NP_001230584	343887367	collagen, type I, alpha 2 precursor [Sus scrofa]	1.9713e-09
NP_001230595	343962580	alpha-actinin-2 [Sus scrofa]	0.0233341
NP_001230614	343887428	CST complex subunit STN1 [Sus scrofa]	0.0174958
NP_001230616	343887432	serine/threonine-protein kinase RIO1 [Sus scrofa]	0.0394206
NP_001230619	343887436	hyaluronan-binding protein 2 [Sus scrofa]	0.0203756
NP_001230620	343887438	plasma glutamate carboxypeptidase precursor [Sus scrofa]	0.00229254
NP_001230635	343962599	probable G-protein coupled receptor 82 [Sus scrofa]	0.0466593
NP_001230636	343962597	cytosolic non-specific dipeptidase [Sus scrofa]	0.0165454
NP_001230637	343962605	GPN-loop GTPase 3 [Sus scrofa]	0.0196048
NP_001230725	345090979	NADH dehydrogenase (ubiquinone) Fe-S protein 3, 30kDa (NADH-coenzyme Q reductase) [Sus scrofa]	1.21998e-07
NP_001230736	345091019	FK506 binding protein 10, 65 kDa precursor [Sus scrofa]	0.0361341
NP_001230770	345110565	MARVEL domain containing 3 isoform 1 [Sus scrofa]	0.0331757
NP_001230773	345110571	coproporphyrinogen oxidase [Sus scrofa]	0.00830452
NP_001230779	345110584	uncharacterized protein LOC100511495 [Sus scrofa]	1.83253e-05
NP_001230827	345199278	smu-1 suppressor of mec-8 and unc-52 homolog [Sus scrofa]	0.0154726
NP_001230834	345199294	HAUS augmin-like complex, subunit 2 [Sus scrofa]	0.0117231
NP_001230839	345199302	solute carrier family 25 (mitochondrial carrier; ornithine transporter) member 15 [Sus scrofa]	0.0405561
NP_001230847	345199319	cytochrome b5 reductase 1 [Sus scrofa]	6.20559e-14
NP_001230857	345441771	aldolase C, fructose-bisphosphate [Sus scrofa]	4.42391e-34
NP_001230862	345441782	muscleblind-like 3 [Sus scrofa]	0.020725
NP_001230863	345441784	calcium/calmodulin-dependent protein kinase IG [Sus scrofa]	0.0230159
NP_001230874	345441801	TNF receptor-associated protein 1 [Sus scrofa]	1.01378e-06
NP_001230879	345441813	RAB17, member RAS oncogene family [Sus scrofa]	0.00527552
NP_001231011	346421308	trans-2-enoyl-CoA reductase, mitochondrial [Sus scrofa]	0.0355168
NP_001231042	346421314	fibrinogen beta chain precursor [Sus scrofa]	5.63727e-10
NP_001231060	346421372	ferritin, light polypeptide [Sus scrofa]	1.49369e-56
NP_001231075	348041337	RNA (guanine-9-)-methyltransferase domain-containing protein 2 [Sus scrofa]	0.000208535
NP_001231088	346421429	bromodomain adjacent to zinc finger domain protein 1A [Sus scrofa]	0.0271418
NP_001231108	194034203	AT-rich interactive domain-containing protein 4A [Sus scrofa]	0.0241477
NP_001231109	346644874	T-complex protein 1 subunit gamma [Sus scrofa]	3.25444e-14
NP_001231114	346716373	peroxisomal biogenesis factor 3 [Sus scrofa]	0.00233481
NP_001231117	346644659	pseudopodium-enriched atypical kinase 1 [Sus scrofa]	0.0274484
NP_001231138	346644743	calmodulin 3 [Sus scrofa]	< 2.28E-302
NP_001231139	346644746	calmodulin 1 [Sus scrofa]	< 2.28E-302
NP_001231167	346644830	sulfide:quinone oxidoreductase, mitochondrial [Sus scrofa	4.73684e-13
NP_001231170	346644834	pre-mRNA-splicing regulator WTAP isoform 1 [Sus scrofa]	0.0390902
NP_001231171	346644836	pre-mRNA-splicing regulator WTAP isoform 2 [Sus scrofa]	0.0390902
NP_001231182	346716328	D(2) dopamine receptor [Sus scrofa]	0.00965964
NP_001231190	346716350	EGF-containing fibulin-like extracellular matrix protein 1 precursor [Sus scrofa]	0.0123091
NP_001231192	346716354	protein lunapark [Sus scrofa]	0.0237644
NP_001231214	346716112	far upstream element (FUSE) binding protein 3 [Sus scrofa]	2.50028e-05
NP_001231230	346716148	importin-5 [Sus scrofa]	0.00397073
NP_001231250	346716212	uncharacterized protein LOC100512458 [Sus scrofa]	0.00327607
NP_001231257	346716228	histidine triad nucleotide-binding protein 2, mitochondrial isoform 2 precursor [Sus scrofa]	5.8056e-07
NP_001231260	346716234	neurofilament light polypeptide [Sus scrofa]	0.0302362
NP_001231286	346986259	lysophosphatidic acid receptor 1 [Sus scrofa]	0.0145254
NP_001231289	346986263	smoothelin [Sus scrofa]	0.0386117
NP_001231300	346986285	peptidyl-prolyl cis-trans isomerase NIMA-interacting 1 [Sus scrofa]	0.0428136
NP_001231318	346986328	saccharopine dehydrogenase-like oxidoreductase [Sus scrofa]	< 2.28E-302
NP_001231321	346986339	small glutamine-rich tetratricopeptide repeat-containing protein alpha [Sus scrofa]	0.0391282
NP_001231324	346986345	secreted frizzled-related protein 2 precursor [Sus scrofa]	0.00411725
NP_001231332	346986361	electron-transfer-flavoprotein, alpha polypeptide [Sus scrofa]	6.84538e-67
NP_001231350	346986402	peptidylprolyl isomerase domain and WD repeat-containing protein 1 [Sus scrofa]	0.00943888
NP_001231351	346986400	kunitz-type protease inhibitor 1 precursor [Sus scrofa]	0.0433036
NP_001231363	347300445	DDB1- and CUL4-associated factor 8 [Sus scrofa]	0.0288715
NP_001231373	346986447	ribonuclease H2 subunit A [Sus scrofa]	0.00490206
NP_001231399	347300169	Indian hedgehog precursor [Sus scrofa]	1.04533e-09
NP_001231402	347300273	cation-independent mannose-6-phosphate receptor precursor [Sus scrofa]	6.95678e-28
NP_001231409	347300192	zinc finger protein 346 [Sus scrofa]	0.00231971
NP_001231411	347300196	cadherin-11 preproprotein [Sus scrofa]	1.00432e-05
NP_001231422	347300222	basic leucine zipper and W2 domain-containing protein 1 [Sus scrofa]	0.00758438
NP_001231465	347300340	thrombospondin 1 precursor [Sus scrofa]	0.0096428
NP_001231470	347300350	mannose-1-phosphate guanyltransferase beta [Sus scrofa]	0.0212404
NP_001231477	347300366	AP-3 complex subunit sigma-2 [Sus scrofa]	0.0443581
NP_001231481	347300374	ADP-ribosylation factor GTPase activating protein 2 [Sus scrofa]	0.000234551
NP_001231489	347300394	vesicle-fusing ATPase [Sus scrofa]	0.00637974
NP_001231528	347446703	testis-expressed sequence 9 protein [Sus scrofa]	0.0190766
NP_001231553	347543780	eukaryotic translation initiation factor 3	0.022442
NP_001231561	347543809	F-box protein 6 [Sus scrofa]	0.0020648
NP_001231644	347659037	uncharacterized protein LOC100153714 [Sus scrofa	0.000120927
NP_001231649	347800634	uncharacterized protein LOC100512765 [Sus scrofa]	0.0276423
NP_001231655	347800686	methyltransferase like 13 [Sus scrofa]	0.00404705
NP_001231660	347800709	scinderin [Sus scrofa]	0.0355604
NP_001231669	347922051	acid phosphatase 2, lysosomal precursor [Sus scrofa]	0.0183299
NP_001231672	347922122	NADH dehydrogenase (ubiquinone) 1, subcomplex unknown, 2, 14.5kDa [Sus scrofa]	3.23711e-10
NP_001231701	350581379	uncharacterized protein LOC100513142 [Sus scrofa]	0.0193426
NP_001231704	348041214	coiled-coil domain containing 104 [Sus scrofa]	0.0208792
NP_001231712	348605124	pentraxin 3, long precursor [Sus scrofa]	0.0205869
NP_001231715	348605132	transcription factor IIB [Sus scrofa	3.89543e-22
NP_001231729	348605185	CD5 molecule precursor [Sus scrofa]	0.0369403
NP_001231740	348605225	leucine rich repeat containing 57 [Sus scrofa]	0.00266676
NP_001231746	348605237	actin filament associated protein 1-like 1 [Sus scrofa].	0.0025867
NP_001231750	348605251	myelin protein zero-like 2 precursor [Sus scrofa]	0.04219
NP_001231751	348605253	mitochondrial rRNA methyltransferase 1 homolog [Sus scrofa]	0.0178446
NP_001231762	348605274	alcohol dehydrogenase 5 (class III), chi polypeptide [Sus scrofa]	0.0466931
NP_001231807	349585105	adrenergic, beta, receptor kinase 1 [Sus scrofa].	0.0447588
NP_001231828	349585243	oncoprotein induced transcript 3 precursor [Sus scrofa]	4.88772e-05
NP_001231846	349732165	c-myc binding protein [Sus scrofa]	9.3767e-36
NP_001231849	349732179	lecithin retinol acyltransferase (phosphatidylcholine--retinol-O-acyltransferase) [Sus scrofa]	0.0247645
NP_001231854	349732201	dpy-30 homolog [Sus scrofa]	1.19956e-12
NP_001231859	349732227	heterogeneous nuclear ribonucleoprotein M [Sus scrofa	0.00159185
NP_001231863	349732236	peptide chain release factor 1-like, mitochondrial [Sus scrofa]	0.0066167
NP_001231868	349732254	glutathione S-transferase Mu 3-like [Sus scrofa]	< 2.28E-302
NP_001231877	350276134	LETM1 and EF-hand domain-containing protein 1, mitochondrial [Sus scrofa]	1.2635e-22
NP_001231886	350276205	RNA pseudouridylate synthase domain containing 4 [Sus scrofa]	0.000294106
NP_001231909	350529438	prefoldin subunit 3 [Sus scrofa]	0.00894395
NP_001231917	350529356	NADH dehydrogenase (ubiquinone) Fe-S protein 5, 15kDa, (NADH-coenzyme Q reductase) [Sus scrofa]	0.00187048
NP_001231925	350529379	polymerase (DNA directed), delta 2, regulatory subunit 50kDa [Sus scrofa]	0.00473946
NP_001231930	350529393	lipid phosphate phosphatase-related protein type 5 [Sus scrofa]	0.0223484
NP_001231935	350529403	Yip1 interacting factor homolog B [Sus scrofa]	0.00784514
NP_001231937	350529411	proteasome (prosome, macropain) 26S subunit, ATPase, 2 [Sus scrofa]	0.00759235
NP_001231939	350529415	basic helix-loop-helix family, member e40 [Sus scrofa].	0.0497222
NP_001233131	350534864	polycystin-1 precursor [Sus scrofa]	4.57097e-06
NP_001233172	350536125	carnitine O-palmitoyltransferase 2, mitochondrial precursor [Sus	0.00778788
NP_001233195	350536457	glucagon-like peptide 2 receptor [Sus scrofa]	0.0160503
NP_001238977	356461003	RNA-binding protein EWS [Sus scrofa]	0.0424345
NP_001239134	356582275	transmembrane and tetratricopeptide repeat containing 4 [Sus scrofa]	0.0486727
NP_001239141	356582293	DEAH (Asp-Glu-Ala-His) box polypeptide 15 [Sus scrofa]	0.00826213
NP_001239162	356582360	ADP-ribosylation factor interacting protein 1 [Sus scrofa]	0.0410899
NP_001240753	359465576	A-kinase anchor protein 9 [Sus scrofa]	0.00124261
NP_001240851	359807149	sarcosine dehydrogenase, mitochondrial [Sus scrofa]	0.0276926
NP_001241645	359811347	60 kDa heat shock protein, mitochondrial [Sus scrofa]	6.75114e-145
NP_001243700	377542859	calcium-binding tyrosine phosphorylation-regulated protein [Sus scrofa]	1.66243e-84
NP_001243701	377542861	sodium-dependent phosphate transport protein 2B [Sus scrofa]	0.0242576
NP_001245232	KTN1	kinectin 1 (kinesin receptor) [Source:HGNC Symbol;Acc:6467]	0.000700362
NP_001245310	385648272	polyhomeotic homolog 1 [Sus scrofa]	0.0126408
NP_001245373	WASF2	WAS protein family, member 2 [Source:HGNC Symbol;Acc:12733]	0.0184095
NP_001254623	406647880	ceruloplasmin precursor [Sus scrofa]	0.0224437
NP_001254755	392513694	cell division cycle 23 homolog [Sus scrofa]	0.0075724
NP_001254762	350580620	vav 1 guanine nucleotide exchange factor [Sus scrofa]	0.00816392
NP_001254763	311264773	protein disulfide isomerase family A, member 4 precursor [Sus scrofa]	0.0458559
NP_001254821	392583956	macrophage-expressed gene 1 protein precursor [Sus scrofa]	0.00580378
NP_001258644	LAMC1	laminin, gamma 1 (formerly LAMB2) [Source:HGNC Symbol;Acc:6492]	0.0268213
NP_001265677	523580008	calcium-sensing receptor precursor [Sus scrofa]	0.0398311
NP_001265690	523580034	septin-12-like [Sus scrofa]	2.50667e-10
NP_001274342	565671744	testis-specific serine kinase 2 [Sus scrofa]	1.65003e-07
NP_001280073	641738619	phosphorylase kinase gamma subunit [Sus scrofa]	0.00582277
NP_008636	5835865	COX1_15069 cytochrome c oxidase subunit I [Sus scrofa]	1.73801e-27
NP_008637	5835866	COX2_15069 cytochrome c oxidase subunit II [Sus scrofa]	1.67109e-147
NP_008639	5835868	ATP6_15069 ATP synthase F0 subunit 6 [Sus scrofa]	4.03954e-39
NP_008643	5835872	ND4_15069 NADH dehydrogenase subunit 4 [Sus scrofa]	0.0471036
NP_008644	5835873	ND5_15069 NADH dehydrogenase subunit 5 [Sus scrofa]	6.81254e-17
NP_998901	47523360	phosphodiesterase 3A [Sus scrofa]	0.0489505
NP_998908	47523348	FUN14 domain-containing protein 2 [Sus scrofa]	6.33879e-41
NP_998916	47523342	interleukin 16 [Sus scrofa]	0.042568
NP_998922	47523330	CMP-N-acetylneuraminate-beta-galactosamide-alpha-2,3-sialyltransferase 4 [Sus scrofa]	0.0428551
NP_998923	47523324	alpha-subunit renal epithelial sodium channel [Sus scrofa]	0.0116933
NP_998931	47523308	heat shock 70 kDa protein 1B [Sus scrofa]	4.39623e-67
NP_998943	47523284	galactose-3-O-sulfotransferase 2 [Sus scrofa]	0.0451793
NP_998947	47523276	phosphoglycerate kinase 2 [Sus scrofa]	5.77874e-95
NP_998948	47523278	resistin [Sus scrofa]	0.0357529
NP_998963	47523244	cytoplasmic light-chain dynein [Sus scrofa]	3.26759e-138
NP_998987	47523200	glycolipid transfer protein [Sus scrofa]	0.00111594
NP_998993	47523192	IgG heavy chain [Sus scrofa]	2.98312e-31
NP_998994	47523194	carbohydrate-binding protein AWN precursor [Sus scrofa]	< 2.28E-302
NP_998997	47523184	seminal plasma protein pB1 precursor [Sus scrofa]	3.01906e-115
NP_998998	47523186	connective tissue growth factor precursor [Sus scrofa]	0.044603
NP_999001	50979301	major seminal plasma glycoprotein PSP-II precursor [Sus scrofa]	4.92164e-122
NP_999002	47523176	major seminal plasma glycoprotein PSP-I precursor [Sus scrofa]	1.11753e-216
NP_999004	47523172	tumor necrosis factor receptor superfamily member 6 precursor [Sus scrofa]	0.00836348
NP_999009	55742770	C-reactive protein precursor [Sus scrofa]	0.00264539
NP_999012	47523160	inhibitor of carbonic anhydrase precursor [Sus scrofa]	1.98382e-21
NP_999013	47523162	zona pellucida glycoprotein 2 precursor [Sus scrofa]	0.0114649
NP_999015	47523158	glutathione S-transferase A2 [Sus scrofa]	0.0272265
NP_999016	47523152	phosphoinositide 3-kinase regulatory subunit 5 [Sus scrofa]	0.0167902
NP_999030	47523128	ATPase, Ca++ transporting, slow twitch 2 [Sus scrofa]	0.0447607
NP_999031	47523130	cell cycle exit and neuronal differentiation protein 1 [Sus scrofa]	0.0461568
NP_999035	47523122	antileukoproteinase [Sus scrofa]	0.0389945
NP_999039	47523114	malate dehydrogenase, cytoplasmic [Sus scrofa]	5.18955e-14
NP_999042	47523104	sperm-associated acrosin inhibitor precursor [Sus scrofa]	< 2.28E-302
NP_999046	47523096	lambda-crystallin homolog [Sus scrofa]	0.00231749
NP_999049	47523094	DNA topoisomerase 2-alpha [Sus scrofa]	0.0335163
NP_999053	47522706	CD46 antigen, complement regulatory protein precursor [Sus scrofa]	0.0209098
NP_999061	47522690	aminoacylase-1 [Sus scrofa]	0.0136587
NP_999074	47522666	glutamine synthetase [Sus scrofa]	3.63338e-215
NP_999077	47522664	troponin I, slow skeletal muscle [Sus scrofa]	0.011209
NP_999078	47522658	11-beta-hydroxysteroid dehydrogenase 2 [Sus scrofa]	0.0297759
NP_999080	47522654	ATP synthase subunit e, mitochondrial [Sus scrofa]	5.35975e-05
NP_999083	47522652	vitamin K-dependent protein C [Sus scrofa]	0.0288996
NP_999084	47522646	aurora kinase B [Sus scrofa]	0.00803534
NP_999086	47522648	beta-hexosaminidase subunit beta [Sus scrofa]	2.6329e-15
NP_999087	47522642	ankyrin repeat domain-containing protein 1 [Sus scrofa]	0.0341514
NP_999089	47522638	inter-alpha-trypsin inhibitor heavy chain H1 precursor [Sus scrofa]	0.0154679
NP_999093	47522630	aspartate aminotransferase, mitochondrial [Sus scrofa]	8.03782e-07
NP_999095	47522626	histone H3.3 [Sus scrofa]	4.22281e-54
NP_999098	47522624	arylsulfatase A [Sus scrofa]	2.82129e-31
NP_999100	47522620	proteasome beta 8 subunit [Sus scrofa]	0.0174142
NP_999114	47522728	solute carrier family 12, member 4 [Sus scrofa]	0.025823
NP_999119	47522738	aconitate hydratase, mitochondrial precursor [Sus scrofa]	6.83877e-295
NP_999122	47522744	ADAM metallopeptidase domain 2 [Sus scrofa]	2.39396e-36
NP_999125	47522750	voltage-dependent anion-selective channel protein 1 [Sus scrofa]	0.0283856
NP_999127	47522754	trifunctional enzyme subunit alpha	2.26008e-144
NP_999129	55742658	huntingtin [Sus scrofa]	0.012773
NP_999131	47522760	long-chain 3-ketoacyl-CoA thiolase [Sus scrofa]	1.09531e-29
NP_999132	47522762	scavenger receptor class B, member 1 [Sus scrofa]	0.0205484
NP_999134	47522766	tumor necrosis factor receptor superfamily member 1A precursor [Sus scrofa]	0.0429411
NP_999137	47522772	calpain 1, large subunit [Sus scrofa]	0.012692
NP_999138	47522774	heat shock protein HSP 90-alpha [Sus scrofa]	8.67782e-06
NP_999140	47522776	ferritin heavy chain [Sus scrofa]	0.038149
NP_999141	47522778	scavenger receptor cysteine-rich type 1 protein M130 [Sus scrofa]	0.0296142
NP_999147	47522790	leukocyte surface antigen CD47 precursor [Sus scrofa]	1.44796e-06
NP_999157	47522810	estrogen sulfotransferase [Sus scrofa]	9.65026e-05
NP_999159	47522814	dihydrolipoamide S-acetyltransferase [Sus scrofa]	9.11062e-22
NP_999163	47522822	glycoprotein IIb [Sus scrofa]	0.0281882
NP_999165	47522826	haptoglobin precursor [Sus scrofa]	1.20602e-53
NP_999172	47522840	epidermal growth factor receptor [Sus scrofa]	0.0326165
NP_999175	47522846	ATP-binding cassette sub-family G member 2 [Sus scrofa]	0.0433057
NP_999176	47522848	sperm adhesion molecule 1 [Sus scrofa]	< 2.28E-302
NP_999179	145279657	forkhead box O1 [Sus scrofa]	0.00160429
NP_999183	47522858	intermediate conductance calcium-activated potassium channel protein 1 [Sus scrofa]	0.0007859
NP_999184	47522860	dehydrogenase/reductase SDR family member 4 [Sus scrofa]	4.31785e-07
NP_999186	47522864	myosin-VI [Sus scrofa]	0.0245529
NP_999189	47522870	serine/threonine-protein phosphatase 2A 65 kDa regulatory subunit A alpha isoform [Sus scrofa]	4.68516e-07
NP_999191	47522874	cAMP-dependent protein kinase type I-alpha regulatory subunit [Sus scrofa]	2.19131e-15
NP_999193	47522876	inhibin beta A chain precursor [Sus scrofa]	0.0287717
NP_999197	47522884	diacylglycerol kinase alpha [Sus scrofa]	0.0326604
NP_999198	47522886	acrosin [Sus scrofa]	< 2.28E-302
NP_999202	47522894	ameloblastin precursor [Sus scrofa]	0.00400365
NP_999204	47522898	medium-chain specific acyl-CoA dehydrogenase, mitochondrial precursor [Sus scrofa]	1.16187e-15
NP_999205	47522900	POU domain, class 2, transcription factor 2 [Sus scrofa]	0.0351759
NP_999209	47522904	dihydropyrimidine dehydrogenase precursor [Sus scrofa]	0.0186354
NP_999217	47522920	1-phosphatidylinositol-4,5-bisphosphate phosphodiesterase delta-4 [Sus scrofa]	0.0242625
NP_999218	47522922	hyaluronan synthase 2 [Sus scrofa]	0.0217135
NP_999220	47522926	interleukin-1 beta precursor [Sus scrofa]	0.0347316
NP_999227	47522940	dihydrolipoyl dehydrogenase, mitochondrial precursor [Sus scrofa]	1.8844e-146
NP_999236	47522956	N-acetylneuraminate lyase [Sus scrofa]	0.0108903
NP_999239	47522962	plasma kallikrein B1 [Sus scrofa]	0.0250517
NP_999240	158519795	cytochrome P450, family 24, subfamily A, polypeptide 1 [Sus scrofa]	0.0135473
NP_999242	47522968	5'-AMP-activated protein kinase subunit gamma-3 [Sus scrofa]	0.0307987
NP_999243	47522970	selectin P [Sus scrofa]	0.0439264
NP_999246	48675836	chromogranin B precursor [Sus scrofa]	0.00589627
NP_999260	47523000	calcitonin receptor-like [Sus scrofa]	0.0378965
NP_999262	47523004	interleukin-12 receptor subunit beta-2 precursor [Sus scrofa]	0.0437625
NP_999263	47523006	interleukin-18 receptor alpha chain [Sus scrofa]	0.0390426
NP_999268	47523016	heat shock protein 90kDa beta, member 1 precursor [Sus scrofa]	0.0250149
NP_999271	47523020	zona pellucida-binding protein 1 precursor [Sus scrofa]	< 2.28E-302
NP_999275	47523028	pulmonary surfactant-associated protein D precursor [Sus scrofa]	0.0355781
NP_999277	47523032	sodium/nucleoside cotransporter 1 [Sus scrofa]	0.0485971
NP_999279	47523036	tyrosine-protein kinase JAK1 [Sus scrofa]	0.00440526
NP_999285	47523048	coagulation factor V precursor [Sus scrofa]	0.0131402
NP_999288	55742622	interleukin-4 precursor [Sus scrofa]	0.0381896
NP_999292	312283580	superoxide dismutase [Mn], mitochondrial [Sus scrofa]	2.47843e-15
NP_999301	55741490	myosin-2 [Sus scrofa]	0.0308034
NP_999303	47523076	protein kinase A anchoring protein [Sus scrofa]	5.09163e-05
NP_999309	47523086	peroxiredoxin 5 [Sus scrofa]	1.07906e-99
NP_999316	47523394	inward rectifier potassium channel 2 [Sus scrofa]	0.0487554
NP_999319	255918208	thioredoxin reductase 1 [Sus scrofa]	0.0391266
NP_999324	47523406	polymeric immunoglobulin receptor [Sus scrofa]	0.00917047
NP_999332	47523422	coagulation factor VIII precursor [Sus scrofa]	0.0154919
NP_999337	47523430	insulin-like growth factor 1 receptor [Sus scrofa]	0.000240734
NP_999345	47523448	growth hormone secretagogue receptor type 1 [Sus scrofa]	0.0475477
NP_999347	47523452	low affinity sodium-glucose cotransporter [Sus scrofa]	0.0387229
NP_999349	47523456	serine/threonine-protein phosphatase PP1-beta catalytic subunit [Sus scrofa]	2.36643e-211
NP_999350	47523450	microsomal triglyceride transfer protein large subunit precursor [Sus scrofa]	0.025128
NP_999352	47523454	toll-like receptor 8 [Sus scrofa]	4.10205e-09
NP_999357	47523462	72 kDa type IV collagenase precursor [Sus scrofa]	0.000162739
NP_999360	47523476	pancreatic alpha-amylase precursor [Sus scrofa]	9.63097e-06
NP_999363	47523474	transforming growth factor beta-3 precursor [Sus scrofa]	0.021549
NP_999371	47523496	epididymal secretory protein E1 precursor [Sus scrofa]	3.96038e-05
NP_999376	47523498	ubiquitin and ribosomal protein L40 [Sus scrofa]	1.86096e-19
NP_999382	47523510	5-hydroxytryptamine receptor 2A [Sus scrofa]	0.00805147
NP_999388	47523522	thimet oligopeptidase [Sus scrofa]	0.000621701
NP_999395	47523544	tenascin [Sus scrofa]	0.03522
NP_999406	47523564	enamelin [Sus scrofa]	0.018432
NP_999411	47523572	liver carboxylesterase [Sus scrofa]	0.0190831
NP_999417	47523574	protamine-2 [Sus scrofa]	3.81688e-127
NP_999420	47523578	outer dense fiber protein 1 [Sus scrofa]	< 2.28E-302
NP_999422	47523582	dipeptidyl peptidase 4 [Sus scrofa]	0.0129011
NP_999423	298160970	cAMP-dependent protein kinase type II-alpha regulatory subunit [Sus scrofa]	< 2.28E-302
NP_999436	47523616	NT-3 growth factor receptor precursor [Sus scrofa]	0.0021228
NP_999437	47523610	TGF-beta receptor type III precursor [Sus scrofa]	0.000759452
NP_999441	47523618	citrate synthase, mitochondrial precursor [Sus scrofa]	2.11017e-58
NP_999445	47523626	transitional endoplasmic reticulum ATPase [Sus scrofa]	2.41467e-104
NP_999446	47523636	complement factor H precursor [Sus scrofa]	0.000999618
NP_999451	55741569	lipoprotein lipase precursor [Sus scrofa]	0.015152
NP_999452	47523638	nexin-1 [Sus scrofa]	8.59177e-21
NP_999455	55741760	signal transducer and activator of transcription 5a [Sus scrofa]	0.0318427
NP_999456	47523652	potassium-transporting ATPase alpha chain 1 [Sus scrofa]	0.00635531
NP_999460	47523660	nitric oxide synthase 3 [Sus scrofa]	0.0201498
NP_999461	47523654	rho-related GTP-binding protein RhoE precursor [Sus scrofa]	0.0438488
NP_999466	50979303	catalase [Sus scrofa]	0.000729615
NP_999472	47523680	heat shock 10kDa protein 1 [Sus scrofa]	2.10156e-58
NP_999477	285002235	guanine nucleotide-binding protein G(s) subunit alpha GNASL [Sus scrofa]	0.0201353
NP_999479	47523686	androgen receptor [Sus scrofa]	0.0133838
NP_999482	47523700	alpha-fetoprotein precursor [Sus scrofa]	0.0100358
NP_999487	47523702	niemann-Pick C1 protein precursor [Sus scrofa]	0.0186566
NP_999493	47523718	transcription factor GATA-6 [Sus scrofa]	0.00676923
NP_999495	47523720	glucose-6-phosphate isomerase [Sus scrofa]	0.0236089
NP_999496	47523722	hydroxyacyl-coenzyme A dehydrogenase, mitochondrial precursor [Sus scrofa]	1.11567e-70
NP_999504	47523738	DnaJ (Hsp40) homolog, subfamily A, member 4 [Sus scrofa]	0.00668518
NP_999508	47523746	dihydropteridine reductase [Sus scrofa]	0.0308096
NP_999511	50979305	sialoadhesin [Sus scrofa]	0.0171663
NP_999514	47523756	pyruvate carboxylase [Sus scrofa]	0.0214354
NP_999515	47523758	phospholipase c-zeta [Sus scrofa]	4.99723e-47
NP_999517	47523762	plasma membrane calcium-transporting ATPase 1 [Sus scrofa]	0.0366426
NP_999521	47523770	regulator of G-protein signalling 5 [Sus scrofa]	0.0109192
NP_999526	47523780	induced myeloid leukemia cell differentiation protein Mcl-1 [Sus scrofa]	0.0012252
NP_999527	47523782	lactotransferrin [Sus scrofa]	0.0300441
NP_999529	47523786	voltage-dependent anion-selective channel protein 3 [Sus scrofa]	< 2.28E-302
NP_999533	55741817	thyrotropin subunit beta precursor [Sus scrofa]	0.00572029
NP_999534	47523794	voltage-dependent anion-selective channel protein 2 [Sus scrofa]	< 2.28E-302
NP_999535	47523796	adiponectin [Sus scrofa]	0.0117844
NP_999537	47523800	amyloid beta A4 protein [Sus scrofa]	0.0244501
NP_999540	47523806	four and a half LIM domains 1 protein	2.31579e-128
NP_999548	55741862	zonadhesin precursor [Sus scrofa]	< 2.28E-302
NP_999554	47523832	glutathione S-transferase alpha M14 [Sus scrofa]	0.0272265
NP_999556	47523836	low affinity immunoglobulin gamma Fc region receptor III-B [Sus scrofa]	0.0384044
NP_999557	269914120	lysozyme C-3 precursor [Sus scrofa]	0.026399
NP_999567	47523858	leukemia inhibitory factor [Sus scrofa]	0.00178573
NP_999568	47523860	interleukin-6 receptor subunit alpha precursor [Sus scrofa]	0.0043185
NP_999569	47523862	epididymal sperm-binding protein 1 precursor [Sus scrofa]	< 2.28E-302
NP_999570	47523864	methylmalonyl-CoA mutase, mitochondrial precursor [Sus scrofa]	0.0171998
NP_999571	47523866	aldose 1-epimerase [Sus scrofa]	0.0437013
NP_999572	47523868	glutathione peroxidase 4 precursor [Sus scrofa]	< 2.28E-302
NP_999574	47523876	succinyl-CoA ligase [ADP/GDP-forming] subunit alpha, mitochondrial [Sus scrofa]	0.000128068
NP_999577	47523874	cytochrome P450, family 1, subfamily A, polypeptide 1 [Sus scrofa]	0.0283158
NP_999583	47523888	ADP/ATP translocase 3 [Sus scrofa]	1.76433e-76
NP_999591	47523906	5-beta-cholestane-3-alpha,7-alpha-diol 12-alpha-hydroxylase [Sus scrofa]	0.0337672
NP_999598	55742758	cytochrome P450, family 21, subfamily A, polypeptide 2 [Sus scrofa]	0.00132712
NP_999600	51783959	growth/differentiation factor 8 precursor [Sus scrofa]	0.0202872
NP_999607	47523936	beta-defensin 2 [Sus scrofa]	2.68134e-05
NP_999612	47523946	hemoglobin subunit epsilon [Sus scrofa]	8.57849e-05
NP_999618	47523956	lymphotoxin-alpha precursor [Sus scrofa]	0.0215404
XP_001924154	194040207	PREDICTED: hypothetical protein [Sus scrofa]	0.0174142
XP_001924211	350592295	PREDICTED: disintegrin and metalloproteinase domain-containing protein 28 [Sus scrofa]	0.00359726
XP_001924215	194043805	PREDICTED: sperm-associated antigen 16 protein-like [Sus scrofa]	6.84279e-10
XP_001924216	350594543	PREDICTED: tumor suppressor candidate 3-like [Sus scrofa]	0.00587887
XP_001924224	194038631	PREDICTED: alpha-mannosidase 2C1 isoform 1 [Sus scrofa]	8.87941e-53
XP_001924251	350578973	PREDICTED: LOW QUALITY PROTEIN: C-myc promoter-binding protein [Sus scrofa]	0.0105354
XP_001924348	194033864	PREDICTED: actin-like protein 7A-like [Sus scrofa]	< 2.28E-302
XP_001924360	311253435	PREDICTED: collagen alpha-1(XIV) chain [Sus scrofa]	0.00681675
XP_001924364	311261216	PREDICTED: c-1-tetrahydrofolate synthase, cytoplasmic [Sus scrofa]	0.00193955
XP_001924387	194034058	PREDICTED: insulin-like growth factor-binding protein-like 1-like [Sus scrofa]	0.0251724
XP_001924388	194033866	PREDICTED: actin-like protein 7B-like [Sus scrofa]	7.44224e-197
XP_001924391	194042152	PREDICTED: WD repeat-containing protein 11 [Sus scrofa]	0.0215362
XP_001924411	194040928	PREDICTED: hypothetical protein [Sus scrofa]	0.000138181
XP_001924414	311270827	PREDICTED: beta-adrenergic receptor kinase 2 [Sus scrofa]	0.000187378
XP_001924421	350583983	PREDICTED: retinoic acid receptor gamma [Sus scrofa]	0.0353326
XP_001924429	335280753	PREDICTED: elongator complex protein 1 [Sus scrofa]	0.0379652
XP_001924435	311270660	PREDICTED: serine/threonine-protein kinase TAO3 isoform 1 [Sus scrofa]	0.0136429
XP_001924463	350592587	PREDICTED: myosin-XVIIIb-like [Sus scrofa]	0.00221129
XP_001924479	350586791	PREDICTED: hypothetical protein LOC100155865 [Sus scrofa]	0.0360004
XP_001924480	335292522	PREDICTED: proteasome subunit beta type-5 [Sus scrofa]	3.76003e-27
XP_001924499	311254765	PREDICTED: retinal-specific ATP-binding cassette transporter [Sus scrofa]	0.000754203
XP_001924510	311246157	PREDICTED: olfactory receptor 13F1-like [Sus scrofa]	0.0237196
XP_001924572	194036866	PREDICTED: dual specificity protein phosphatase 12-like [Sus scrofa]	0.0234766
XP_001924578	194038635	PREDICTED: endonuclease 8-like 1 [Sus scrofa]	0.0487502
XP_001924589	194040875	PREDICTED: coxsackie-adenovirus-receptor homolog [Sus scrofa]	1.08378e-06
XP_001924593	350592532	PREDICTED: TRAF-type zinc finger domain-containing protein 1 [Sus scrofa]	0.0391022
XP_001924597	335304595	PREDICTED: solute carrier family 4, sodium borate transporter, member 11 [Sus scrofa]	0.0239242
XP_001924614	335279927	PREDICTED: rho GTPase-activating protein 11A [Sus scrofa]	0.00161747
XP_001924615	311245348	PREDICTED: uncharacterized protein C15orf61 [Sus scrofa]	0.000980141
XP_001924630	194036281	PREDICTED: uncharacterized protein C1orf54 isoform 1 [Sus scrofa]	0.0227945
XP_001924635	194040266	PREDICTED: zinc finger protein 451 [Sus scrofa]	0.00107146
XP_001924647	194043528	PREDICTED: kynurenine/alpha-aminoadipate aminotransferase, mitochondrial-like [Sus scrofa]	0.00191325
XP_001924657	194037992	PREDICTED: transcription factor AP-2 alpha (activating enhancer binding protein 2 alpha) isoform 3 [Sus scrofa]	0.0296155
XP_001924663	311245228	PREDICTED: serpin B5 [Sus scrofa]	0.0151748
XP_001924710	194038217	PREDICTED: psychosine receptor-like [Sus scrofa]	7.49303e-05
XP_001924716	335281018	PREDICTED: ras-specific guanine nucleotide-releasing factor RalGPS1 isoform 1 [Sus scrofa]	0.0176404
XP_001924739	194042004	PREDICTED: sortilin-related VPS10 domain containing receptor 1 isoform 1 [Sus scrofa]	0.0258181
XP_001924748	350579443	PREDICTED: olfactory receptor 13C4-like [Sus scrofa]	0.0114262
XP_001924753	194042000	PREDICTED: sortilin-related VPS10 domain containing receptor 1 isoform 2 [Sus scrofa]	0.0258181
XP_001924763	311276665	PREDICTED: nuclear RNA export factor 2 [Sus scrofa]	0.0314566
XP_001924765	194034710	PREDICTED: guanine nucleotide-binding protein subunit beta-5-like [Sus scrofa]	0.0347235
XP_001924783	350583787	PREDICTED: brain-specific angiogenesis inhibitor 1-associated protein 2-like protein 2-like	0.023329
XP_001924803	335301556	PREDICTED: LOW QUALITY PROTEIN: ryanodine receptor 2 [Sus scrofa]	0.0458624
XP_001924825	311243824	PREDICTED: E3 ubiquitin-protein ligase SHPRH [Sus scrofa]	0.000272859
XP_001924838	350593148	PREDICTED: fibronectin type 3 and ankyrin repeat domains protein 1-like [Sus scrofa]	0.0106747
XP_001924863	350593011	PREDICTED: F-box/WD repeat-containing protein 1A isoform 1 [Sus scrofa]	0.000383055
XP_001924900	311261212	PREDICTED: repulsive guidance molecule A [Sus scrofa]	0.0394747
XP_001924906	350578637	PREDICTED: AP-4 complex subunit epsilon-1 [Sus scrofa]	0.0454216
XP_001924922	194038390	PREDICTED: alpha-2, 8-sialyltransferase 8B [Sus scrofa]	0.0339779
XP_001924948	194034398	PREDICTED: hypothetical protein LOC100154737 [Sus scrofa]	7.12028e-08
XP_001924949	335280453	PREDICTED: protein RIC1 homolog isoform 1 [Sus scrofa]	0.000446739
XP_001924955	194040962	PREDICTED: heat shock 70 kDa protein 13 [Sus scrofa]	0.011349
XP_001924974	311260358	PREDICTED: dynein heavy chain 8, axonemal [Sus scrofa]	2.37798e-122
XP_001924985	194040718	PREDICTED: kelch repeat and BTB (POZ) domain containing 6, partial [Sus scrofa]	0.000774615
XP_001924987	194043280	PREDICTED: protein SFI1 homolog [Sus scrofa]	0.000309615
XP_001925008	311271750	PREDICTED: F-box/WD repeat-containing protein 4 [Sus scrofa]	0.0007618
XP_001925018	350583586	PREDICTED: fibronectin type III domain-containing protein 7 [Sus scrofa]	0.00692553
XP_001925052	311272696	PREDICTED: homeobox protein Hox-D1-like [Sus scrofa]	0.0393933
XP_001925067	311245892	PREDICTED: transient receptor potential cation channel subfamily M member 3 isoform 1 [Sus scrofa]	0.0156078
XP_001925073	311268535	PREDICTED: 39S ribosomal protein L3, mitochondrial [Sus scrofa]	0.00337389
XP_001925086	335279126	PREDICTED: protein FAM162B [Sus scrofa]	0.0105388
XP_001925131	350578832	PREDICTED: leucine-rich repeat-containing protein 28-like [Sus scrofa]	0.00117002
XP_001925145	194036823	PREDICTED: transcriptional adapter 1 [Sus scrofa]	0.0182351
XP_001925146	194036441	PREDICTED: putative homeodomain transcription factor 1 [Sus scrofa]	0.00203384
XP_001925159	350582956	PREDICTED: zinc transporter 8 [Sus scrofa]	0.0268499
XP_001925172	311244324	PREDICTED: NEDD9-interacting protein with calponin homology and LIM domains isoform 1 [Sus scrofa]	0.0203173
XP_001925181	194042075	PREDICTED: GDNF family receptor alpha-1-like isoform 2 [Sus scrofa]	0.0176263
XP_001925189	194045061	PREDICTED: interleukin 1 receptor accessory protein-like 2 [Sus scrofa]	0.0327562
XP_001925205	194037052	PREDICTED: olfactory receptor 13A1-like [Sus scrofa]	5.34324e-18
XP_001925235	194037849	PREDICTED: alpha-2-macroglobulin [Sus scrofa]	0.0191016
XP_001925243	350579066	PREDICTED: kelch domain-containing protein 2 [Sus scrofa]	0.0426494
XP_001925271	335299154	PREDICTED: ubiquitin carboxyl-terminal hydrolase BAP1 [Sus scrofa]	0.0276237
XP_001925286	311253507	PREDICTED: dihydropyrimidinase [Sus scrofa]	0.0061701
XP_001925287	335287916	PREDICTED: integrin alpha-5 isoform 1 [Sus scrofa]	0.0106929
XP_001925309	311271325	PREDICTED: leucine-rich repeat-containing protein 20-like [Sus scrofa]	0.000751453
XP_001925321	350586990	PREDICTED: olfactory receptor 4F15-like [Sus scrofa]	0.0290038
XP_001925323	194038089	PREDICTED: histone-lysine N-methyltransferase setd3 [Sus scrofa]	0.0113401
XP_001925325	194035181	PREDICTED: sphingomyelin phosphodiesterase 2 [Sus scrofa]	0.0421398
XP_001925344	350583181	PREDICTED: DNA-dependent protein kinase catalytic subunit-like [Sus scrofa]	0.00251285
XP_001925360	194041279	PREDICTED: uncharacterized glycosyltransferase AER61-like [Sus scrofa]	0.0260833
XP_001925362	311271385	PREDICTED: zinc finger MYND domain-containing protein 17 [Sus scrofa]	0.0362351
XP_001925375	311260868	PREDICTED: homeobox protein Nkx-2.8-like [Sus scrofa]	0.0253519
XP_001925385	194035139	PREDICTED: PR domain containing 1, with ZNF domain isoform 1 [Sus scrofa]	0.000495115
XP_001925395	311253264	PREDICTED: zinc transporter ZIP4-like [Sus scrofa]	0.000251339
XP_001925409	194035385	PREDICTED: vanin 2 [Sus scrofa]	0.0231671
XP_001925410	194035141	PREDICTED: PR domain containing 1, with ZNF domain isoform 2 [Sus scrofa]	0.000495115
XP_001925420	350593998	PREDICTED: EF-hand domain-containing protein D1-like [Sus scrofa]	0.00485147
XP_001925428	194040283	PREDICTED: vacuolar protein sorting 52 homolog (S. cerevisiae) [Sus scrofa]	0.00183475
XP_001925454	194044052	PREDICTED: storkhead box 2 isoform 2 [Sus scrofa]	0.0329694
XP_001925474	194035514	PREDICTED: F-box/LRR-repeat protein 6-like [Sus scrofa]	0.0140543
XP_001925533	350579076	PREDICTED: atlastin-1 isoform 1 [Sus scrofa]	0.0480978
XP_001925575	311271257	PREDICTED: nuclear receptor-binding factor 2 isoform 1 [Sus scrofa]	0.0395543
XP_001925610	311244632	PREDICTED: NMDA receptor-regulated protein 2-like [Sus scrofa]	0.000107252
XP_001925612	335280874	PREDICTED: PHD finger protein 19 [Sus scrofa]	0.0142528
XP_001925615	194035115	PREDICTED: ubiquitin carboxyl-terminal hydrolase 45 [Sus scrofa]	0.0312852
XP_001925621	194042601	PREDICTED: uncharacterized protein C1orf131-like [Sus scrofa]	3.09186e-06
XP_001925647	350593183	PREDICTED: hypothetical protein LOC100158138 [Sus scrofa]	0.0378269
XP_001925656	311256275	PREDICTED: COP9 signalosome complex subunit 7a isoform 1 [Sus scrofa]	0.0381989
XP_001925657	335292335	PREDICTED: hyaluronan and proteoglycan link protein 3-like [Sus scrofa]	0.0272006
XP_001925661	194034439	PREDICTED: ninein (GSK3B interacting protein) [Sus scrofa]	0.00360049
XP_001925671	350593263	PREDICTED: inactive dipeptidyl peptidase 10 [Sus scrofa]	0.023012
XP_001925681	194038508	PREDICTED: mitogen-activated protein kinase kinase kinase 9 [Sus scrofa]	0.0493859
XP_001925704	194036293	PREDICTED: OTU domain containing 7B [Sus scrofa]	0.00314861
XP_001925712	194034801	PREDICTED: normal mucosa of esophagus-specific gene 1 protein-like isoform 1 [Sus scrofa]	9.93808e-168
XP_001925732	311270318	PREDICTED: zinc transporter ZIP14 [Sus scrofa]	0.0486777
XP_001925760	194043704	PREDICTED: Holliday junction recognition protein [Sus scrofa]	0.00521674
XP_001925765	350586375	PREDICTED: U11/U12 small nuclear ribonucleoprotein 48 kDa protein-like [Sus scrofa]	0.0396379
XP_001925775	194040492	PREDICTED: flt-1 type VEGF receptor [Sus scrofa]	0.000230716
XP_001925791	194044431	PREDICTED: hypothetical protein [Sus scrofa]	0.00396436
XP_001925792	311274847	PREDICTED: TEL2-interacting protein 1 homolog [Sus scrofa]	0.0153073
XP_001925794	311260256	PREDICTED: inositol hexakisphosphate kinase 3-like [Sus scrofa]	6.48537e-06
XP_001925826	194044938	PREDICTED: actin-related protein T1-like [Sus scrofa]	3.96773e-98
XP_001925831	194033497	PREDICTED: probable RNA-binding protein 18 isoform 1 [Sus scrofa]	0.0353961
XP_001925835	194042543	PREDICTED: lysosomal trafficking regulator [Sus scrofa]	0.0264694
XP_001925841	194036708	PREDICTED: hypothetical protein [Sus scrofa]	0.0187627
XP_001925849	350579387	PREDICTED: DNA-directed RNA polymerase I subunit RPA49, partial [Sus scrofa]	0.0308264
XP_001925851	194033499	PREDICTED: probable RNA-binding protein 18 isoform 2 [Sus scrofa]	0.0353961
XP_001925858	335301159	PREDICTED: huntingtin-interacting protein 1-related protein [Sus scrofa]	0.0485267
XP_001925861	194042794	PREDICTED: calcium uniporter protein	9.88933e-05
XP_001925873	311245944	PREDICTED: centrosomal protein of 78 kDa isoform 1 [Sus scrofa]	0.00775771
XP_001925881	350593744	PREDICTED: general transcription factor 3C polypeptide 3 isoform 1 [Sus scrofa]	0.0439171
XP_001925937	350593970	PREDICTED: 26S proteasome non-ATPase regulatory subunit 1 [Sus scrofa]	1.26394e-09
XP_001925946	194034720	PREDICTED: secretogranin-3 [Sus scrofa]	0.0414946
XP_001925977	335278817	PREDICTED: mitogen-activated protein kinase kinase kinase 4 [Sus scrofa]	0.00918468
XP_001925979	194041249	PREDICTED: choline dehydrogenase [Sus scrofa]	1.8015e-73
XP_001925987	311271611	PREDICTED: interferon-induced protein with tetratricopeptide repeats 5 [Sus scrofa]	0.0491112
XP_001925998	194038582	PREDICTED: protein FAM164C-like [Sus scrofa]	0.0460265
XP_001925999	194038603	PREDICTED: uncharacterized protein C14orf166B homolog [Sus scrofa]	0.0209758
XP_001926000	194045027	PREDICTED: apolipoprotein O-like isoform 1 [Sus scrofa]	0.038789
XP_001926005	194034608	PREDICTED: alpha-kinase 2 [Sus scrofa]	0.0267975
XP_001926006	194040752	PREDICTED: RNA binding motif protein 26 isoform 1 [Sus scrofa]	0.011823
XP_001926032	311269027	PREDICTED: interleukin-17 receptor B [Sus scrofa]	0.0179155
XP_001926033	311270396	PREDICTED: protein-tyrosine kinase 2-beta isoform 1 [Sus scrofa]	0.00308077
XP_001926065	350582930	PREDICTED: ATPase family AAA domain-containing protein 2 [Sus scrofa]	0.00698225
XP_001926075	350591699	PREDICTED: neuroserpin [Sus scrofa]	0.00733673
XP_001926095	194035438	PREDICTED: clavesin-2 [Sus scrofa]	0.0441174
XP_001926107	335292275	PREDICTED: aryl hydrocarbon receptor nuclear translocator 2 isoform 1 [Sus scrofa]	0.0278687
XP_001926112	311246600	PREDICTED: serine/threonine-protein phosphatase 2A activator-like isoform 1 [Sus scrofa]	0.0202689
XP_001926118	194041651	PREDICTED: BRCA2 and CDKN1A-interacting protein [Sus scrofa]	0.000438569
XP_001926138	311266175	PREDICTED: 28S ribosomal protein S31, mitochondrial isoform 1 [Sus scrofa]	0.0332934
XP_001926165	194033791	PREDICTED: olfactory receptor 8K3-like [Sus scrofa]	0.00871151
XP_001926166	311266177	PREDICTED: 28S ribosomal protein S31, mitochondrial isoform 2 [Sus scrofa]	0.0332934
XP_001926169	194043532	PREDICTED: chloride channel 3 [Sus scrofa]	0.00118938
XP_001926176	194038461	PREDICTED: zinc finger FYVE domain-containing protein 26 [Sus scrofa]	0.00667992
XP_001926177	350578675	PREDICTED: solute carrier family 12 member 1 [Sus scrofa]	6.01083e-08
XP_001926182	194041004	PREDICTED: beta-crystallin S-like [Sus scrofa]	0.0127676
XP_001926197	335292821	PREDICTED: protein O-mannosyl-transferase 2 [Sus scrofa]	0.0390726
XP_001926199	350579481	PREDICTED: zinc finger protein 462 [Sus scrofa]	0.00517008
XP_001926203	194041187	PREDICTED: 6-phosphofructo-2-kinase/fructose-2, 6-biphosphatase 4 isoform 1 [Sus scrofa]	4.8459e-05
XP_001926235	194037998	PREDICTED: p21-activated protein kinase-interacting protein 1 [Sus scrofa]	0.000475188
XP_001926294	335292766	PREDICTED: dynein light chain 1	3.14464e-05
XP_001926325	194034402	PREDICTED: MGC166193 protein isoform 1 [Sus scrofa]	0.0417612
XP_001926332	311271975	PREDICTED: short/branched chain specific acyl-CoA dehydrogenase, mitochondrial [Sus scrofa]	1.71148e-34
XP_001926371	311245473	PREDICTED: ATP synthase subunit s, mitochondrial-like [Sus scrofa]	0.000730476
XP_001926376	311243695	PREDICTED: poly(A)-specific ribonuclease (PARN)-like domain containing 1 [Sus scrofa]	0.000511224
XP_001926390	194037681	PREDICTED: early endosome antigen 1 [Sus scrofa]	0.0301371
XP_001926443	335278864	PREDICTED: L-lactate dehydrogenase A-like 6B-like [Sus scrofa]	1.97645e-190
XP_001926452	194042656	PREDICTED: chondroitin sulfate N-acetylgalactosaminyltransferase 2 [Sus scrofa]	0.0306767
XP_001926460	335287945	PREDICTED: olfactory receptor 6C2-like [Sus scrofa]	0.0331347
XP_001926474	194033805	PREDICTED: olfactory receptor 5M8-like [Sus scrofa]	0.0439666
XP_001926507	194037788	PREDICTED: ras association domain-containing protein 8 [Sus scrofa]	0.0490912
XP_001926509	194038378	PREDICTED: A kinase (PRKA) anchor protein 13, partial [Sus scrofa]	0.012702
XP_001926554	311270919	PREDICTED: myotubularin-related protein 3 [Sus scrofa]	0.0102234
XP_001926581	311261428	PREDICTED: zinc finger CCCH domain-containing protein 14 isoform 1 [Sus scrofa]	0.0320066
XP_001926582	194035234	PREDICTED: RWD domain-containing protein 2A isoform 1 [Sus scrofa]	0.017337
XP_001926590	335301931	PREDICTED: mitochondrial import inner membrane translocase subunit Tim23 [Sus scrofa]	0.0376319
XP_001926597	194036353	PREDICTED: ADAM metallopeptidase domain 30 [Sus scrofa]	0.0134123
XP_001926603	194035232	PREDICTED: RWD domain-containing protein 2A isoform 2 [Sus scrofa]	0.017337
XP_001926622	335288754	PREDICTED: aldehyde dehydrogenase family 1 member L2, mitochondrial [Sus scrofa]	0.00803184
XP_001926629	311246136	PREDICTED: E3 ubiquitin-protein ligase BRE1A-like [Sus scrofa]	0.00184896
XP_001926635	194043556	PREDICTED: methyl-CpG-binding domain protein 3-like 1-like [Sus scrofa]	0.0368583
XP_001926663	194035425	PREDICTED: protein tyrosine phosphatase, receptor type, K [Sus scrofa]	0.0057488
XP_001926664	335299041	PREDICTED: cytochrome b-c1 complex subunit 1, mitochondrial [Sus scrofa]	2.23687e-201
XP_001926684	350583568	PREDICTED: WD repeat-containing protein 47 isoform 1 [Sus scrofa]	0.0410761
XP_001926687	335292784	PREDICTED: visual system homeobox 2-like [Sus scrofa]	0.0226089
XP_001926731	311243985	PREDICTED: R-spondin-3-like, partial [Sus scrofa]	0.0026508
XP_001926738	194036682	PREDICTED: gamma-glutamyl hydrolase [Sus scrofa]	1.10699e-45
XP_001926739	311253799	PREDICTED: ras-related protein Rab-2A [Sus scrofa]	< 2.28E-302
XP_001926763	194038835	PREDICTED: epimerase family protein SDR39U1-like isoform 1 [Sus scrofa]	3.99617e-05
XP_001926772	194042209	PREDICTED: SH2 domain-containing protein 4B-like [Sus scrofa]	0.00335578
XP_001926788	350579552	PREDICTED: LOW QUALITY PROTEIN: pappalysin-1 [Sus scrofa]	0.0088932
XP_001926796	194035877	PREDICTED: olfactory receptor 10J1-like [Sus scrofa]	0.047223
XP_001926797	194036298	PREDICTED: synaptic vesicle glycoprotein 2A [Sus scrofa]	0.0089135
XP_001926803	350578627	PREDICTED: myosin-Va [Sus scrofa]	0.0427765
XP_001926813	194039325	PREDICTED: cysteine-rich protein 3-like [Sus scrofa]	0.0245234
XP_001926816	194034725	PREDICTED: gliomedin [Sus scrofa]	0.0140024
XP_001926827	194039327	PREDICTED: zinc finger protein 318 [Sus scrofa]	0.000762342
XP_001926828	194038425	PREDICTED: pleckstrin homology domain containing, family G (with RhoGef domain) member 3 [Sus scrofa]	0.0256738
XP_001926835	194040851	PREDICTED: coiled-coil domain containing 13 [Sus scrofa]	6.05342e-06
XP_001926837	350592328	PREDICTED: kinesin family member 13B [Sus scrofa]	0.0193515
XP_001926839	311270616	PREDICTED: P2X purinoceptor 7 [Sus scrofa]	0.028812
XP_001926860	350587133	PREDICTED: thyroid receptor-interacting protein 11 [Sus scrofa]	0.000845643
XP_001926863	194040803	PREDICTED: retinoic acid receptor beta [Sus scrofa]	0.0353326
XP_001926879	311254175	PREDICTED: thrombospondin-3 [Sus scrofa]	4.87288e-06
XP_001926893	194041875	PREDICTED: DNA polymerase lambda [Sus scrofa]	0.000792282
XP_001926938	194036367	PREDICTED: T-box 15, partial [Sus scrofa]	0.0291438
XP_001926942	194044882	PREDICTED: 26S proteasome non-ATPase regulatory subunit 10 isoform 1 [Sus scrofa]	7.72128e-10
XP_001926945	311243664	PREDICTED: FGFR1 oncogene partner-like isoform 1 [Sus scrofa]	0.00818461
XP_001926973	350594886	PREDICTED: uncharacterized protein C20orf4 homolog [Sus scrofa]	0.0124933
XP_001926988	311271046	PREDICTED: RIMS-binding protein 3A [Sus scrofa]	0.0187861
XP_001926993	194036096	PREDICTED: DC-STAMP domain containing 2 [Sus scrofa]	0.0139899
XP_001926995	194037468	PREDICTED: olfactory receptor 6C2-like [Sus scrofa]	0.00785939
XP_001927005	350578001	PREDICTED: radial spoke head protein 3 homolog, partial [Sus scrofa]	0.00301698
XP_001927025	194043572	PREDICTED: golgi autoantigen, golgin subfamily a, 3 [Sus scrofa]	0.0493213
XP_001927032	194035723	PREDICTED: rho GTPase-activating protein 29-like [Sus scrofa]	0.000538909
XP_001927043	194042212	PREDICTED: neuregulin 3 [Sus scrofa]	0.000538437
XP_001927044	350594138	PREDICTED: signal transducing adapter molecule 2 [Sus scrofa]	0.0199001
XP_001927079	335287986	PREDICTED: olfactory receptor 6C68-like [Sus scrofa]	0.0178941
XP_001927085	194035644	PREDICTED: protein NOV homolog [Sus scrofa]	0.0161821
XP_001927093	194042527	PREDICTED: 5-methyltetrahydrofolate-homocysteine methyltransferase [Sus scrofa]	0.000628086
XP_001927118	311261702	PREDICTED: olfactory receptor 4Q2-like [Sus scrofa]	0.0479442
XP_001927140	194045069	PREDICTED: sushi repeat-containing protein SRPX [Sus scrofa]	0.0414684
XP_001927148	335304552	PREDICTED: acetyl-coenzyme A synthetase 2-like, mitochondrial-like [Sus scrofa]	0.0336337
XP_001927170	335287389	PREDICTED: zinc finger protein 644 [Sus scrofa]	0.00191012
XP_001927223	194042708	PREDICTED: protein ZNF365 [Sus scrofa]	0.00348278
XP_001927233	194038157	PREDICTED: olfactory receptor 4Q3-like [Sus scrofa]	0.00178575
XP_001927246	194033742	PREDICTED: dopamine beta-hydroxylase [Sus scrofa]	0.0333631
XP_001927263	350583022	PREDICTED: 14-3-3 protein zeta/delta [Sus scrofa]	4.97415e-13
XP_001927286	350578534	PREDICTED: probable E3 ubiquitin-protein ligase HERC1 [Sus scrofa]	0.000693982
XP_001927302	194040722	PREDICTED: protocadherin 17 [Sus scrofa]	0.0234702
XP_001927308	194043654	PREDICTED: coiled-coil domain-containing protein 93 [Sus scrofa]	0.0377666
XP_001927323	335302201	PREDICTED: glutathione S-transferase omega-2 [Sus scrofa]	4.73447e-226
XP_001927341	350583478	PREDICTED: sperm-associated antigen 17-like, partial [Sus scrofa]	0.0325946
XP_001927348	194036308	PREDICTED: myomegalin-like [Sus scrofa]	0.000563636
XP_001927356	335286396	PREDICTED: transcription elongation factor B polypeptide 1-like isoform 1 [Sus scrofa]	0.0124677
XP_001927358	194036902	PREDICTED: prefoldin subunit 2-like [Sus scrofa]	0.0481218
XP_001927367	194044045	PREDICTED: N(4)-(beta-N-acetylglucosaminyl)-L-asparaginase isoform 1 [Sus scrofa]	0.0119757
XP_001927373	335292262	PREDICTED: isocitrate dehydrogenase [NAD] subunit alpha, mitochondrial [Sus scrofa]	1.65255e-22
XP_001927382	335286349	PREDICTED: regulator of microtubule dynamics protein 1 [Sus scrofa]	0.0446274
XP_001927404	194044822	PREDICTED: peroxiredoxin-4 [Sus scrofa]	6.88979e-05
XP_001927405	194045138	PREDICTED: immunoglobulin-binding protein 1 isoform 1 [Sus scrofa]	6.25081e-21
XP_001927417	194045136	PREDICTED: immunoglobulin-binding protein 1 isoform 2 [Sus scrofa]	6.25081e-21
XP_001927454	335292735	PREDICTED: serine/arginine-rich splicing factor 5 isoform 1 [Sus scrofa]	0.0359964
XP_001927461	350592672	PREDICTED: homeobox protein goosecoid-2-like [Sus scrofa]	0.0301497
XP_001927463	194043656	PREDICTED: 5-hydroxytryptamine receptor 5B-like [Sus scrofa]	0.0292585
XP_001927469	335292737	PREDICTED: serine/arginine-rich splicing factor 5 isoform 2 [Sus scrofa]	0.0359964
XP_001927475	194044922	PREDICTED: ADP/ATP translocase 2 [Sus scrofa]	1.76433e-76
XP_001927497	194040396	PREDICTED: bromodomain and PHD finger containing, 3, partial [Sus scrofa]	0.00139574
XP_001927499	194044762	PREDICTED: transcription elongation factor A N-terminal and central domain-containing protein isoform 1 [Sus scrofa]	0.0308946
XP_001927502	194036906	PREDICTED: poliovirus receptor-related protein 4-like [Sus scrofa]	2.33441e-11
XP_001927509	194044760	PREDICTED: transcription elongation factor A N-terminal and central domain-containing protein isoform 2 [Sus scrofa]	0.0308946
XP_001927522	194044764	PREDICTED: transcription elongation factor A N-terminal and central domain-containing protein isoform 3 [Sus scrofa]	0.0308946
XP_001927526	194042485	PREDICTED: cytoplasmic polyadenylation element binding protein 3 [Sus scrofa]	0.00658056
XP_001927531	194036620	PREDICTED: transmembrane protein 70, mitochondrial [Sus scrofa]	0.0260634
XP_001927564	194041763	PREDICTED: aldehyde dehydrogenase 18 family, member A1 [Sus scrofa]	0.0237967
XP_001927576	194042104	PREDICTED: PDZ domain containing 8 [Sus scrofa]	0.0243785
XP_001927587	350586589	PREDICTED: uncharacterized protein C6orf222-like [Sus scrofa]	0.0167808
XP_001927609	194037095	PREDICTED: WW domain containing E3 ubiquitin protein ligase 1 [Sus scrofa]	0.0208395
XP_001927623	335292104	PREDICTED: copine-5 [Sus scrofa]	0.023749
XP_001927639	350593265	PREDICTED: ATP-dependent RNA helicase DDX18 [Sus scrofa]	0.000518787
XP_001927646	194037852	PREDICTED: cation-dependent mannose-6-phosphate receptor isoform 1 [Sus scrofa]	1.35733e-07
XP_001927677	194040761	PREDICTED: SLIT and NTRK-like family, member 1 [Sus scrofa]	0.0104653
XP_001927704	350579271	PREDICTED: pumilio domain-containing protein KIAA0020-like [Sus scrofa]	0.0166546
XP_001927714	194044828	PREDICTED: choline-phosphate cytidylyltransferase B-like [Sus scrofa]	0.0303012
XP_001927731	194033557	PREDICTED: PDCL protein isoform 1 [Sus scrofa]	0.0417638
XP_001927750	350583288	PREDICTED: rho guanine nucleotide exchange factor 11, partial [Sus scrofa]	0.00080348
XP_001927773	194042276	PREDICTED: multimerin 2 [Sus scrofa]	0.00010429
XP_001927778	194034112	PREDICTED: snRNA-activating protein complex subunit 3 isoform 1 [Sus scrofa]	0.000849272
XP_001927782	194036975	PREDICTED: polyadenylate-binding protein 1 [Sus scrofa]	0.0358572
XP_001927787	350584143	PREDICTED: bromodomain adjacent to zinc finger domain protein 2A [Sus scrofa]	2.79734e-05
XP_001927795	194036773	PREDICTED: kinesin-associated protein 3 [Sus scrofa]	0.0450416
XP_001927799	194043546	PREDICTED: sparc/osteonectin, cwcv and kazal-like domains proteoglycan (testican) 3 isoform 2 [Sus scrofa]	0.0306841
XP_001927809	350592744	PREDICTED: polypeptide N-acetylgalactosaminyltransferase 2 [Sus scrofa]	0.0214271
XP_001927813	194040542	PREDICTED: mab-21-like 1 (C. elegans) [Sus scrofa]	0.0237995
XP_001927817	194036892	PREDICTED: ubiquitin carboxyl-terminal hydrolase 21 isoform 1 [Sus scrofa]	0.0303268
XP_001927825	350592679	PREDICTED: hypothetical protein LOC100153473 [Sus scrofa]	0.000392448
XP_001927831	194041527	PREDICTED: dihydropyrimidinase-related protein 2-like isoform 1 [Sus scrofa]	0.00722839
XP_001927835	194041304	PREDICTED: SET domain containing 5 [Sus scrofa]	0.0464368
XP_001927836	194041525	PREDICTED: dihydropyrimidinase-related protein 2-like isoform 2 [Sus scrofa]	0.00722839
XP_001927840	194037097	PREDICTED: carbonic anhydrase 2 [Sus scrofa]	0.0316937
XP_001927870	194037858	PREDICTED: beta-citryl-glutamate synthase B isoform 1 [Sus scrofa]	0.0441742
XP_001927877	194041661	PREDICTED: dedicator of cytokinesis protein 1-like [Sus scrofa]	0.0486683
XP_001927883	194044988	PREDICTED: mediator complex subunit 12 [Sus scrofa]	4.95863e-07
XP_001927889	194038040	PREDICTED: ataxin 1 [Sus scrofa]	0.0370706
XP_001927912	194036904	PREDICTED: hypothetical protein LOC100153656 [Sus scrofa]	0.0167582
XP_001927913	194037963	PREDICTED: ras responsive element binding protein 1 isoform 1 [Sus scrofa]	0.000177004
XP_001927930	311260953	PREDICTED: protein-glutamine gamma-glutamyltransferase K-like [Sus scrofa]	0.0213719
XP_001927939	311254520	PREDICTED: solute carrier family 22 member 15 [Sus scrofa]	0.0441207
XP_001927945	194041443	PREDICTED: phytanoyl-CoA hydroxylase-interacting protein [Sus scrofa]	0.00457061
XP_001927971	194033639	PREDICTED: prostaglandin E synthase 2 [Sus scrofa]	0.00041332
XP_001927973	311254317	PREDICTED: cingulin-like [Sus scrofa]	0.00826562
XP_001928002	350589775	PREDICTED: relaxin receptor 2-like [Sus scrofa]	0.0347199
XP_001928015	335291962	PREDICTED: E3 ubiquitin-protein ligase TRIM31 [Sus scrofa]	0.0220121
XP_001928032	194043003	PREDICTED: T-box 3 (ulnar mammary syndrome) isoform 1 [Sus scrofa]	0.0272619
XP_001928037	194043005	PREDICTED: T-box 3 (ulnar mammary syndrome) isoform 2 [Sus scrofa]	0.0272619
XP_001928092	350579233	PREDICTED: nuclear factor 1 B-type isoform 1 [Sus scrofa]	0.0436359
XP_001928095	194036908	PREDICTED: Rho GTPase activating protein 30 isoform 1 [Sus scrofa]	0.0185795
XP_001928099	194041606	PREDICTED: homeobox protein HMX2-like [Sus scrofa]	0.012665
XP_001928108	311270219	PREDICTED: protein ripply3-like [Sus scrofa]	0.0049492
XP_001928133	194038244	PREDICTED: UPF0614 protein C14orf102-like [Sus scrofa]	0.033669
XP_001928152	194038859	PREDICTED: meiotic recombination protein REC8 homolog [Sus scrofa]	0.0344049
XP_001928163	194041533	PREDICTED: stathmin-4-like isoform 1 [Sus scrofa]	0.00868214
XP_001928168	194038435	PREDICTED: protein FAM71D-like [Sus scrofa]	2.36794e-87
XP_001928194	194036918	PREDICTED: thiosulfate sulfurtransferase/rhodanese-like domain-containing protein 1-like [Sus scrofa]	1.18233e-45
XP_001928203	194039439	PREDICTED: tudor domain containing 6 [Sus scrofa]	0.00144403
XP_001928233	194043861	PREDICTED: tubulin, alpha 1a [Sus scrofa]	< 2.28E-302
XP_001928259	350583683	PREDICTED: rho GTPase-activating protein SYDE2 [Sus scrofa]	0.0328137
XP_001928280	194037390	PREDICTED: neurogenic differentiation factor 4-like [Sus scrofa]	0.0422265
XP_001928296	194036944	PREDICTED: frizzled-6-like [Sus scrofa]	0.000832059
XP_001928331	194040068	PREDICTED: olfactory receptor 2G6-like [Sus scrofa]	0.0413066
XP_001928348	194040072	PREDICTED: olfactory receptor 2G6-like [Sus scrofa]	0.0413066
XP_001928361	194037404	PREDICTED: olfactory receptor 6C75-like [Sus scrofa]	0.0100895
XP_001928370	194043859	PREDICTED: tubulin, alpha 4a [Sus scrofa]	< 2.28E-302
XP_001928405	194038780	PREDICTED: E2F-associated phosphoprotein isoform 1 [Sus scrofa]	0.00304484
XP_001928410	194043853	PREDICTED: galactosidase, beta 1-like [Sus scrofa]	0.0328255
XP_001928417	194044789	PREDICTED: vascular endothelial growth factor D [Sus scrofa]	0.0034521
XP_001928424	194039736	PREDICTED: uncharacterized protein C6orf62 homolog [Sus scrofa]	0.0476745
XP_001928425	194038694	PREDICTED: stomatin (EPB72)-like 1 [Sus scrofa]	0.0367582
XP_001928451	194039445	PREDICTED: meprin A subunit alpha [Sus scrofa]	0.0329977
XP_001928470	194038447	PREDICTED: pleckstrin-2 [Sus scrofa]	0.0280686
XP_001928490	194043570	PREDICTED: E3 ubiquitin-protein ligase CHFR isoform 1 [Sus scrofa]	0.0281968
XP_001928491	194036786	PREDICTED: T-box transcription factor TBX19-like [Sus scrofa]	0.000465522
XP_001928506	311259863	PREDICTED: POM121-like protein 2-like [Sus scrofa]	0.0137832
XP_001928516	194034378	PREDICTED: leucine-rich repeat-containing protein 49 [Sus scrofa]	3.11251e-06
XP_001928528	350592716	PREDICTED: signal-induced proliferation-associated 1 like 2 [Sus scrofa]	0.0281903
XP_001928534	350578530	PREDICTED: sorting nexin-1 isoform 1 [Sus scrofa]	0.0361469
XP_001928537	194038024	PREDICTED: RAN binding protein 9 [Sus scrofa]	0.0149739
XP_001928558	194036790	PREDICTED: TIP41-like protein-like [Sus scrofa]	0.0379308
XP_001928570	194043174	PREDICTED: EMI domain-containing protein 1-like [Sus scrofa]	0.00275687
XP_001928572	194042772	PREDICTED: platelet receptor Gi24-like [Sus scrofa]	0.0337118
XP_001928575	194035080	PREDICTED: protein FAM81A-like [Sus scrofa]	0.0351655
XP_001928622	194039886	PREDICTED: histone H3.1-like [Sus scrofa]	0.00378309
XP_001928625	194043580	PREDICTED: tRNA pseudouridine synthase A, mitochondrial isoform 2 [Sus scrofa]	0.0348656
XP_001928629	194036342	PREDICTED: dimethylaniline monooxygenase [N-oxide-forming] 5 [Sus scrofa]	0.0382606
XP_001928638	194041545	PREDICTED: GTPase SLIP-GC-like [Sus scrofa]	0.0394634
XP_001928668	194035614	PREDICTED: zinc fingers and homeoboxes protein 1-like [Sus scrofa]	0.0426272
XP_001928677	194043779	PREDICTED: gamma-crystallin B-like isoform 1 [Sus scrofa]	0.0375706
XP_001928687	335304437	PREDICTED: serine/threonine-protein kinase PAK 7 [Sus scrofa]	0.00602925
XP_001928704	194037165	PREDICTED: neuronal-specific septin-3 [Sus scrofa]	0.0424358
XP_001928732	194035835	PREDICTED: coatomer protein complex, subunit alpha isoform 1 [Sus scrofa]	0.00640914
XP_001928742	194035831	PREDICTED: coatomer protein complex, subunit alpha isoform 2 [Sus scrofa]	0.00640914
XP_001928743	335292136	PREDICTED: molybdenum cofactor biosynthesis protein 1 [Sus scrofa]	0.0355586
XP_001928795	194038175	PREDICTED: EF-hand domain (C-terminal) containing 1 [Sus scrofa]	2.36908e-44
XP_001928822	194041557	PREDICTED: frizzled-3 [Sus scrofa]	0.040312
XP_001928835	350584624	PREDICTED: bile acid receptor isoform 1 [Sus scrofa]	0.0241356
XP_001928837	194037825	PREDICTED: uncharacterized protein C12orf60-like isoform 1 [Sus scrofa]	0.0107254
XP_001928842	335291700	PREDICTED: adenosine 3'-phospho 5'-phosphosulfate transporter 2 [Sus scrofa]	0.00302161
XP_001928845	335301727	PREDICTED: KIF1-binding protein-like [Sus scrofa]	0.0182048
XP_001928863	194033678	PREDICTED: nucleoporin NUP188 homolog [Sus scrofa]	0.00154067
XP_001928864	350592552	PREDICTED: signal peptide peptidase-like 3-like, partial [Sus scrofa]	0.0104085
XP_001928879	194038353	PREDICTED: serpin A3-6 [Sus scrofa]	0.000244182
XP_001928912	194041937	PREDICTED: alpha-centractin [Sus scrofa]	0.0220562
XP_001928925	194038625	PREDICTED: activator of 90 kDa heat shock protein ATPase homolog 1 [Sus scrofa]	0.0277499
XP_001928946	311271703	PREDICTED: LOW QUALITY PROTEIN: MMS19 nucleotide excision repair protein homolog [Sus scrofa]	0.043359
XP_001928947	194041939	PREDICTED: suppressor of fused homolog (Drosophila) [Sus scrofa]	0.00918639
XP_001928966	194042470	PREDICTED: kinesin family member 20B [Sus scrofa]	0.0479622
XP_001928984	194042830	PREDICTED: histone acetyltransferase MYST4 [Sus scrofa]	0.000185748
XP_001929003	194041809	PREDICTED:uncharacterized protein C10orf62-like [Sus scrofa]	2.72267e-16
XP_001929014	194035851	PREDICTED: sodium/potassium-transporting ATPase subunit alpha-4 [Sus scrofa]	1.76843e-08
XP_001929038	194039953	PREDICTED: zinc finger protein 187 [Sus scrofa]	0.000295049
XP_001929039	194035752	PREDICTED: HFM1, ATP-dependent DNA helicase homolog (S. cerevisiae) [Sus scrofa]	0.0267022
XP_001929040	194039949	PREDICTED: zinc finger protein with KRAB and SCAN domains 4 [Sus scrofa]	0.0152624
XP_001929041	194034051	PREDICTED: exosome complex component RRP40 [Sus scrofa]	0.0358347
XP_001929057	335304809	PREDICTED: probable ATP-dependent RNA helicase DHX35 isoform 1 [Sus scrofa]	0.00109243
XP_001929069	194041813	PREDICTED: phosphatidylinositol 4-kinase type 2 alpha [Sus scrofa]	0.0100049
XP_001929075	194038530	PREDICTED: acyl-coenzyme A thioesterase 4 [Sus scrofa]	0.0101086
XP_001929104	194038728	PREDICTED: pyruvate kinase isozymes M1/M2 isoform 1 [Sus scrofa]	1.51052e-48
XP_001929124	194043097	PREDICTED: uncharacterized protein C12orf43 homolog isoform 1 [Sus scrofa]	0.02498
XP_001929143	335292436	PREDICTED: LOW QUALITY PROTEIN: GRAM domain-containing protein 2 [Sus scrofa]	0.0162232
XP_001929189	194038544	PREDICTED: uncharacterized protein C14orf45-like [Sus scrofa]	0.0310711
XP_001929196	194043210	PREDICTED: oncostatin-M-like [Sus scrofa]	0.0277284
XP_001929203	350584108	PREDICTED: SWI/SNF complex subunit SMARCC2 isoform 2 [Sus scrofa]	0.040215
XP_001929208	194038542	PREDICTED: aldehyde dehydrogenase 6 family, member A1 [Sus scrofa]	0.00547447
XP_001929209	350592570	PREDICTED: uncharacterized protein C12orf34 homolog [Sus scrofa]	0.00744997
XP_001929212	194035881	PREDICTED: cell adhesion molecule 3 [Sus scrofa]	0.0214301
XP_001929213	350583480	PREDICTED: WD repeat-containing protein 3 [Sus scrofa]	0.00190735
XP_001929215	194038965	PREDICTED: suppressor of Ty 16 homolog (S. cerevisiae) [Sus scrofa]	0.0224153
XP_001929216	311254499	PREDICTED: ganglioside-induced differentiation-associated protein 2 [Sus scrofa]	0.025376
XP_001929217	311260654	PREDICTED: UPF0235 protein C15orf40 homolog isoform 1 [Sus scrofa]	0.0431901
XP_001929241	194038971	PREDICTED: ribonuclease-like protein 12-like [Sus scrofa]	0.0445347
XP_001929245	311270787	PREDICTED: ubiquitin-protein ligase E3B [Sus scrofa]	0.0256827
XP_001929257	194039313	PREDICTED: kinesin light chain 4 [Sus scrofa]	0.0470258
XP_001929271	194039710	PREDICTED: snurportin-1 isoform 1 [Sus scrofa]	1.86554e-08
XP_001929274	194040365	PREDICTED: differentially expressed in FDCP 6 homolog [Sus scrofa]	0.0126713
XP_001929303	194039319	PREDICTED: cullin-9 [Sus scrofa]	0.0350348
XP_001929310	350586823	PREDICTED: outer dense fiber protein 3-like protein 1-like [Sus scrofa]	0.000102459
XP_001929313	350593039	PREDICTED: cytosolic purine 5'-nucleotidase isoform 1 [Sus scrofa]	0.0202828
XP_001929326	194036600	PREDICTED: pancreatic alpha-amylase [Sus scrofa]	9.63097e-06
XP_001929328	350584102	PREDICTED: PAB-dependent poly(A)-specific ribonuclease subunit 2 isoform 1 [Sus scrofa]	0.0232219
XP_001929329	194041273	PREDICTED: uncharacterized protein C3orf14-like isoform 1 [Sus scrofa]	0.0222642
XP_001929334	194042067	PREDICTED: actin binding LIM protein 1 [Sus scrofa]	0.0412479
XP_001929339	335292183	PREDICTED: tau-tubulin kinase 1 [Sus scrofa]	0.0426759
XP_001929355	350593043	PREDICTED: alpha-internexin [Sus scrofa]	0.00400046
XP_001929364	194043121	PREDICTED: protein phosphatase Slingshot homolog 1 [Sus scrofa]	0.00877195
XP_001929370	194041961	PREDICTED: TAF5 RNA polymerase II, TATA box binding protein (TBP)-associated factor, 100kDa [Sus scrofa]	0.00256806
XP_001929378	194036391	PREDICTED: tripartite motif-containing protein 45-like isoform 1 [Sus scrofa]	0.0498332
XP_001929390	194039584	PREDICTED: tyrosine-protein kinase Fes/Fps isoform 1 [Sus scrofa]	0.0118832
XP_001929392	350583485	PREDICTED: transcription termination factor 2 [Sus scrofa]	0.00708536
XP_001929395	194042171	PREDICTED: DNA-directed RNA polymerase III subunit RPC1-like [Sus scrofa]	0.0225049
XP_001929404	194039988	PREDICTED: protein phosphatase 1 regulatory subunit 11-like [Sus scrofa]	0.0112134
XP_001929412	335287220	PREDICTED: putative RNA-binding protein 15 isoform 1 [Sus scrofa]	0.0140405
XP_001929413	311260687	PREDICTED: alpha-mannosidase 2x [Sus scrofa]	0.0403543
XP_001929430	194041844	PREDICTED: dynamin binding protein [Sus scrofa]	0.0199472
XP_001929431	194042071	PREDICTED: probable tRNA pseudouridine synthase 1-like [Sus scrofa]	0.00623378
XP_001929432	194036098	PREDICTED: SHC (Src homology 2 domain containing) transforming protein 1 isoform 1 [Sus scrofa]	0.0067673
XP_001929445	194037554	PREDICTED: ATP synthase subunit beta, mitochondrial [Sus scrofa]	< 2.28E-302
XP_001929448	335288032	PREDICTED: prostaglandin E synthase 3 isoform 1 [Sus scrofa]	0.000984225
XP_001929477	194036112	PREDICTED: SH2 domain-containing adapter protein E [Sus scrofa]	0.0130536
XP_001929491	350593054	PREDICTED: WD repeat-containing protein 96, partial [Sus scrofa]	3.52614e-22
XP_001929549	194039369	PREDICTED: radial spoke head protein 9 homolog [Sus scrofa]	2.06146e-11
XP_001929553	194036130	PREDICTED: GATA zinc finger domain containing 2B [Sus scrofa]	0.0149032
XP_001929555	194042953	PREDICTED: sesquipedalian-1-like [Sus scrofa]	0.000902256
XP_001929558	194042955	PREDICTED: SH2B adapter protein 3 [Sus scrofa]	0.022208
XP_001929559	194035965	PREDICTED: insulin receptor-related protein [Sus scrofa]	3.97102e-05
XP_001929560	335286743	PREDICTED: high affinity nerve growth factor receptor isoform 1 [Sus scrofa]	0.0130127
XP_001929561	194035963	PREDICTED: high affinity nerve growth factor receptor isoform 2 [Sus scrofa]	0.0130127
XP_001929574	194043379	PREDICTED: peptidylprolyl isomerase (cyclophilin)-like 2 [Sus scrofa]	0.000171555
XP_001929588	335292193	PREDICTED: transmembrane protein 63B [Sus scrofa]	0.0013601
XP_001929604	335301486	PREDICTED: phosphatidylinositol 4-kinase alpha [Sus scrofa]	0.0407817
XP_001929659	194043452	PREDICTED: CDC45 cell division cycle 45-like (S. cerevisiae) [Sus scrofa]	0.00502762
XP_001929663	194043462	PREDICTED: septin-5-like isoform 1 [Sus scrofa]	0.0131258
XP_001929666	194040255	PREDICTED: kelch-like 31 (Drosophila) [Sus scrofa]	0.0023572
XP_001929692	194036247	PREDICTED: sodium channel modifier 1 [Sus scrofa]	0.0320529
XP_001929695	194036253	PREDICTED: semaphorin-6C isoform 1 [Sus scrofa]	1.6495e-05
XP_001929699	194036261	PREDICTED: uncharacterized protein C1orf56-like [Sus scrofa]	< 2.28E-302
XP_003121199	311243826	PREDICTED: F-box only protein 30 [Sus scrofa]	0.0352575
XP_003121289	311244048	PREDICTED: golgi-associated PDZ and coiled-coil motif-containing protein isoform 1 [Sus scrofa]	0.010602
XP_003121296	335279122	PREDICTED: coiled-coil domain-containing protein C6orf204-like [Sus scrofa]	0.000462943
XP_003121320	350578222	PREDICTED: collagen alpha-1(XIX) chain [Sus scrofa]	0.000161849
XP_003121330	311244147	PREDICTED: uncharacterized protein C6orf163 homolog [Sus scrofa]	1.8778e-37
XP_003121331	311244149	PREDICTED: UPF0704 protein C6orf165 homolog [Sus scrofa]	8.89735e-25
XP_003121335	350578265	PREDICTED: probable arginyl-tRNA synthetase, mitochondrial-like [Sus scrofa]	0.00041517
XP_003121337	335279221	PREDICTED: probable arginyl-tRNA synthetase, mitochondrial-like [Sus scrofa]	0.00611386
XP_003121373	311244240	PREDICTED: reticulon-4-interacting protein 1, mitochondrial-like [Sus scrofa]	0.0495225
XP_003121400	350578349	PREDICTED: pre-mRNA-processing factor 17 [Sus scrofa]	0.0258295
XP_003121405	350578345	PREDICTED: zinc finger and BTB domain-containing protein 24, partial [Sus scrofa]	0.00194479
XP_003121419	350578365	PREDICTED: LOW QUALITY PROTEIN: laminin subunit alpha-4 [Sus scrofa]	0.00122706
XP_003121457	311244465	PREDICTED: protein MTO1 homolog, mitochondrial-like [Sus scrofa]	0.0468433
XP_003121502	350578505	PREDICTED: WD repeat-containing protein 7, partial [Sus scrofa]	0.0441109
XP_003121513	311244588	PREDICTED: zinc finger protein 609 [Sus scrofa]	0.00998179
XP_003121521	350578566	PREDICTED: beta-1, 3-galactosyl-O-glycosyl-glycoprotein beta-1, 6-N-acetylglucosaminyltransferase 3-like isoform 1 [Sus scrofa]	0.00351859
XP_003121552	311244725	PREDICTED: RNA polymerase-associated protein LEO1 [Sus scrofa]	0.0155516
XP_003121563	311244743	PREDICTED: transient receptor potential cation channel subfamily M member 7 [Sus scrofa]	0.0463701
XP_003121594	311244868	PREDICTED: stereocilin [Sus scrofa]	0.0217662
XP_003121628	311244940	PREDICTED: tyrosine-protein kinase receptor TYRO3 [Sus scrofa]	1.82856e-05
XP_003121630	311244946	PREDICTED: inositol-trisphosphate 3-kinase A [Sus scrofa]	0.0372452
XP_003121642	311244994	PREDICTED: carbohydrate sulfotransferase 14-like [Sus scrofa]	0.0090669
XP_003121650	311245031	PREDICTED: signal recognition particle 14 kDa protein-like [Sus scrofa]	0.0164119
XP_003121705	350586139	PREDICTED: VWFA and cache domain-containing protein 1-like [Sus scrofa]	0.0217236
XP_003121805	311245370	PREDICTED: coronin-2B [Sus scrofa]	0.0348361
XP_003121818	350579029	PREDICTED: thrombospondin type-1 domain-containing protein 4 [Sus scrofa]	0.0202168
XP_003121845	311245523	PREDICTED: phospholipase DDHD1 isoform 3 [Sus scrofa]	0.0429923
XP_003121874	311245567	PREDICTED: uncharacterized protein C14orf105-like [Sus scrofa]	0.0491358
XP_003121889	350579128	PREDICTED: disheveled-associated activator of morphogenesis 1 [Sus scrofa]	0.0465133
XP_003121917	311245667	PREDICTED: glycoprotein hormone beta-5-like [Sus scrofa]	0.0421486
XP_003121920	350579166	PREDICTED: acrosome formation-associated factor-like [Sus scrofa]	< 2.28E-302
XP_003121923	311245677	PREDICTED: acrosome formation-associated factor-like [Sus scrofa]	< 2.28E-302
XP_003121928	311245699	PREDICTED: doublesex- and mab-3-related transcription factor A1 [Sus scrofa]	0.0174237
XP_003121967	350579263	PREDICTED: uncharacterized protein C9orf68-like [Sus scrofa]	0.0389688
XP_003121977	335280483	PREDICTED: LOW QUALITY PROTEIN: dedicator of cytokinesis protein 8 isoform 2 [Sus scrofa]	0.00127024
XP_003121990	350579303	PREDICTED: amyloid beta A4 precursor protein-binding family A member 1 [Sus scrofa]	0.00786
XP_003121993	350579305	PREDICTED: uncharacterized protein C9orf135 homolog [Sus scrofa]	0.0028519
XP_003122015	335280554	PREDICTED: riboflavin kinase-like [Sus scrofa]	0.0407644
XP_003122026	311245964	PREDICTED: protein KIAA1045-like [Sus scrofa]	0.00266647
XP_003122047	311246041	PREDICTED: calicin-like [Sus scrofa]	< 2.28E-302
XP_003122085	350579419	PREDICTED: collagen alpha-1(XV) chain [Sus scrofa]	0.0239217
XP_003122123	350579492	PREDICTED: sushi, von Willebrand factor type A, EGF and pentraxin domain-containing protein 1 [Sus scrofa]	0.00417971
XP_003122132	311246237	PREDICTED: DNA polymerase epsilon subunit 3-like [Sus scrofa]	0.0416714
XP_003122179	311246371	PREDICTED: olfactory receptor 1L4-like [Sus scrofa]	0.000251894
XP_003122214	350579655	PREDICTED: protein SCAI [Sus scrofa]	0.0460574
XP_003122225	350579686	PREDICTED: adenylate kinase isoenzyme 1 isoform 1 [Sus scrofa]	1.02299e-93
XP_003122249	311246557	PREDICTED: spectrin alpha chain, brain [Sus scrofa]	0.0360757
XP_003122270	335281054	PREDICTED: nucleoporin GLE1-like [Sus scrofa]	0.0125413
XP_003122286	311246656	PREDICTED: exosome complex component RRP4-like [Sus scrofa]	0.0246672
XP_003122296	335281125	PREDICTED: probable lipid phosphate phosphatase PPAPDC3-like, partial [Sus scrofa]	2.33421e-09
XP_003122306	350579722	PREDICTED: protein PRRC2B [Sus scrofa]	0.0258741
XP_003122339	311246780	PREDICTED: haloacid dehalogenase-like hydrolase domain-containing protein 2-like [Sus scrofa]	0.0493661
XP_003122346	350579764	PREDICTED: probable threonyl-tRNA synthetase 2, cytoplasmic [Sus scrofa]	0.011741
XP_003122373	311246872	PREDICTED: epididymal-specific lipocalin-12-like [Sus scrofa]	0.000553506
XP_003122391	311246910	PREDICTED: protein FAM166A-like [Sus scrofa]	5.98429e-129
XP_003122396	311246932	PREDICTED: LOW QUALITY PROTEIN: NADPH-dependent diflavin oxidoreductase 1-like [Sus scrofa]	0.011295
XP_003122400	335281298	PREDICTED: tubulin beta-2C chain-like [Sus scrofa]	< 2.28E-302
XP_003122481	311247104	PREDICTED: V-type proton ATPase 116 kDa subunit a isoform 3 [Sus scrofa]	0.0460863
XP_003122484	350579876	PREDICTED: protein unc-93 homolog B1-like [Sus scrofa]	0.0147376
XP_003122486	311247118	PREDICTED: NADH dehydrogenase [ubiquinone] flavoprotein 1, mitochondrial-like isoform 1 [Sus scrofa]	7.32706e-17
XP_003122493	350579866	PREDICTED: serine/threonine-protein phosphatase 6 regulatory subunit 3	0.00191647
XP_003122497	311247116	PREDICTED: double C2-like domain-containing protein gamma-like [Sus scrofa]	0.0397314
XP_003122511	311247157	PREDICTED: cell cycle checkpoint control protein RAD9A [Sus scrofa]	0.0314987
XP_003122512	350579901	PREDICTED: carabin [Sus scrofa]	0.0233841
XP_003122525	311247190	PREDICTED: alpha-actinin-3-like isoform 1 [Sus scrofa]	0.0111225
XP_003122534	311247200	PREDICTED: N-acetyllactosaminide beta-1, 3-N-acetylglucosaminyltransferase-like [Sus scrofa]	0.00229033
XP_003122546	311247224	PREDICTED: ras and Rab interactor 1 [Sus scrofa]	0.0152744
XP_003122547	311247228	PREDICTED: transmembrane protein 151A [Sus scrofa]	0.0251168
XP_003122551	311247236	PREDICTED: kinesin light chain 2 isoform 1 [Sus scrofa]	0.00873176
XP_003122553	311247240	PREDICTED: splicing factor 3B subunit 2 [Sus scrofa]	0.0150179
XP_003122558	311247250	PREDICTED: barrier-to-autointegration factor-like isoform 1 [Sus scrofa]	5.04884e-15
XP_003122572	311247278	PREDICTED: EGF containing fibulin-like extracellular matrix protein 2 [Sus scrofa]	0.00149847
XP_003122582	311247308	PREDICTED: potassium channel subfamily K member 7-like [Sus scrofa]	0.0201007
XP_003122585	311247329	PREDICTED: zinc finger protein ubi-d4 [Sus scrofa]	0.0159501
XP_003122588	311247335	PREDICTED: solute carrier family 22 member 20 [Sus scrofa]	0.000520907
XP_003122600	311247367	PREDICTED: serine/threonine-protein phosphatase 2A 56 kDa regulatory subunit beta isoform [Sus scrofa]	1.10922e-06
XP_003122610	335281539	PREDICTED: FERM domain-containing protein 8 [Sus scrofa]	0.0487495
XP_003122633	335281556	PREDICTED: menin [Sus scrofa]	0.0398844
XP_003122636	335281566	PREDICTED: glycogen phosphorylase, muscle form isoform 1 [Sus scrofa]	0.0304183
XP_003122670	335281697	PREDICTED: metastasis-associated protein MTA2-like isoform 1 [Sus scrofa]	0.000403758
XP_003122672	335281713	PREDICTED: inner centromere protein [Sus scrofa]	0.0467317
XP_003122673	335281715	PREDICTED: L-asparaginase-like [Sus scrofa]	6.44819e-228
XP_003122695	311247520	PREDICTED: uncharacterized protein C11orf66 homolog [Sus scrofa]	0.00784708
XP_003122704	311247559	PREDICTED: pregnancy-associated glycoprotein 2-like [Sus scrofa]	0.000371611
XP_003122713	311247579	PREDICTED: membrane-spanning 4-domains subfamily A member 4A-like [Sus scrofa]	0.0292809
XP_003122798	311247727	PREDICTED: olfactory receptor 9Q2-like [Sus scrofa]	0.0273994
XP_003122879	311247925	PREDICTED: glycosyltransferase-like 1B [Sus scrofa]	0.00637673
XP_003122917	311247991	PREDICTED: pyruvate dehydrogenase protein X component-like isoform 1 [Sus scrofa]	8.22498e-12
XP_003122918	311247993	PREDICTED: probable methylthioribulose-1-phosphate dehydratase-like [Sus scrofa]	0.0476708
XP_003122925	311248013	PREDICTED: uncharacterized protein C11orf91-like [Sus scrofa]	0.00528304
XP_003122930	335282050	PREDICTED: caprin-1 isoform 1 [Sus scrofa]	0.0252951
XP_003122946	350580178	PREDICTED: homeodomain-interacting protein kinase 3 isoform 1, partial [Sus scrofa]	0.018229
XP_003122950	311248051	PREDICTED: probable methyltransferase-like protein 15-like [Sus scrofa]	0.0240911
XP_003122959	311248071	PREDICTED: vesicular glutamate transporter 2-like isoform 1 [Sus scrofa]	0.0165364
XP_003122961	350580205	PREDICTED: leucine zipper protein 2-like [Sus scrofa]	7.26393e-107
XP_003122978	311248109	PREDICTED: lysoplasmalogenase-like protein TMEM86A-like [Sus scrofa]	0.0323066
XP_003122982	335282132	PREDICTED: tyrosine-protein phosphatase non-receptor type 5 [Sus scrofa]	0.0186088
XP_003122989	311248133	PREDICTED: tryptophan 5-hydroxylase 1 [Sus scrofa]	0.0333993
XP_003122994	350580252	PREDICTED: ATP-binding cassette sub-family C member 8 [Sus scrofa]	0.00858315
XP_003123028	311248212	PREDICTED: myotubularin-related protein 13 [Sus scrofa]	0.0011654
XP_003123039	311248247	PREDICTED: ATP synthase subunit delta, mitochondrial-like isoform 1 [Sus scrofa]	3.03694e-09
XP_003123049	311248281	PREDICTED: casein kinase I isoform gamma-2 [Sus scrofa]	0.018922
XP_003123069	311248295	PREDICTED: izumo sperm-egg fusion protein 4-like isoform 1 [Sus scrofa]	< 2.28E-302
XP_003123070	311248302	PREDICTED: putative uncharacterized protein C19orf35-like [Sus scrofa]	0.0284812
XP_003123090	311248332	PREDICTED: deoxyhypusine hydroxylase-like [Sus scrofa]	0.00290621
XP_003123092	311248338	PREDICTED: uncharacterized protein C19orf71 homolog [Sus scrofa]	3.00026e-34
XP_003123103	311248362	PREDICTED: amyloid beta A4 precursor protein-binding family A member 3 [Sus scrofa]	0.00909335
XP_003123107	311248374	PREDICTED: coiled-coil domain-containing protein 94-like [Sus scrofa]	0.0456827
XP_003123116	311248398	PREDICTED: chromatin assembly factor 1 subunit A-like [Sus scrofa]	0.000271958
XP_003123117	311248400	PREDICTED: UBX domain-containing protein 6-like [Sus scrofa]	8.89616e-05
XP_003123129	311248420	PREDICTED: zinc/RING finger protein 4-like [Sus scrofa]	0.0439206
XP_003123132	311248426	PREDICTED: tRNA-dihydrouridine synthase 3-like isoform 1 [Sus scrofa]	6.86186e-13
XP_003123185	311248526	PREDICTED: heterogeneous nuclear ribonucleoproteins A2/B1-like [Sus scrofa]	1.74694e-07
XP_003123190	311248536	PREDICTED: heterogeneous nuclear ribonucleoproteins A2/B1-like [Sus scrofa]	1.74694e-07
XP_003123193	350580587	PREDICTED: neuropathy target esterase isoform 1 [Sus scrofa]	0.0103771
XP_003123195	311248558	PREDICTED: trafficking protein particle complex subunit 5-like isoform 1 [Sus scrofa]	0.0209238
XP_003123221	311248634	PREDICTED: coiled-coil domain-containing protein 159-like isoform 1 [Sus scrofa]	0.0385002
XP_003123225	311248642	PREDICTED: ras-related protein Rab-3D-like [Sus scrofa]	0.0344794
XP_003123228	311248650	PREDICTED: coiled-coil domain-containing protein 151-like [Sus scrofa]	5.05786e-11
XP_003123233	335282548	PREDICTED: NADH dehydrogenase [ubiquinone] 1 alpha subcomplex subunit 7-like isoform 1 [Sus scrofa]	2.40443e-36
XP_003123246	311248586	PREDICTED: snRNA-activating protein complex subunit 2-like [Sus scrofa]	0.0333418
XP_003123248	311248590	PREDICTED: mitochondrial import inner membrane translocase subunit TIM44 [Sus scrofa]	0.00447264
XP_003123256	350580552	PREDICTED: histone-arginine methyltransferase CARM1 [Sus scrofa]	0.0247902
XP_003123362	311248892	PREDICTED: lysosomal alpha-mannosidase-like isoform 1 [Sus scrofa]	0.0403342
XP_003123372	311248911	PREDICTED: ATPase ASNA1-like [Sus scrofa]	0.039561
XP_003123393	311248952	PREDICTED: coiled-coil domain-containing protein 130-like [Sus scrofa]	0.00297885
XP_003123401	311248983	PREDICTED: cAMP-dependent protein kinase catalytic subunit alpha isoform 1 [Sus scrofa]	3.58607e-112
XP_003123408	311248966	PREDICTED: podocan-like protein 1-like [Sus scrofa]	0.0198792
XP_003123409	335282771	PREDICTED: paralemmin-3 [Sus scrofa]	0.0475408
XP_003123414	335282788	PREDICTED: PDZ domain-containing protein GIPC1-like, partial [Sus scrofa]	0.0432706
XP_003123415	311248995	PREDICTED: C-type lectin domain family 17	0.0203312
XP_003123477	311249158	PREDICTED: excitatory amino acid transporter 4-like [Sus scrofa]	0.0270651
XP_003123478	311249162	PREDICTED: caspase-14-like [Sus scrofa]	0.0146019
XP_003123479	311249165	PREDICTED: A-kinase anchor protein 8 [Sus scrofa]	0.0103702
XP_003123480	311249167	PREDICTED: A kinase (PRKA) anchor protein 8-like [Sus scrofa]	0.00025413
XP_003123500	311249146	PREDICTED: olfactory receptor 1I1-like [Sus scrofa]	1.33249e-05
XP_003123503	311249160	PREDICTED: coiled-coil domain-containing protein 105-like [Sus scrofa]	5.83099e-24
XP_003123534	335282887	PREDICTED: C3 and PZP-like, alpha-2-macroglobulin domain containing 8 [Sus scrofa]	0.000997339
XP_003123536	350580380	PREDICTED: HAUS augmin-like complex subunit 8-like [Sus scrofa]	0.00926255
XP_003123542	311249251	PREDICTED: 6-phosphogluconolactonase-like [Sus scrofa]	0.0331501
XP_003123545	311249259	PREDICTED: FCH domain only protein 1 isoform 1 [Sus scrofa]	0.0444604
XP_003123604	335282942	PREDICTED: yjeF N-terminal domain-containing protein 3-like [Sus scrofa]	0.0467097
XP_003123618	311249371	PREDICTED: cartilage intermediate layer protein 2 [Sus scrofa]	0.00511141
XP_003123620	311249377	PREDICTED: transcriptional repressor p66-alpha [Sus scrofa]	0.0460619
XP_003123654	335283003	PREDICTED: synaptosomal-associated protein 47-like [Sus scrofa]	0.00121602
XP_003123673	335310897	PREDICTED: E3 ubiquitin-protein ligase TRIM17-like [Sus scrofa]	0.0191835
XP_003123680	311249523	PREDICTED: testicular haploid expressed gene protein-like [Sus scrofa]	0.0203519
XP_003123685	350580809	PREDICTED: ras-GEF domain-containing family member 1C, partial [Sus scrofa]	0.0481128
XP_003123690	311249566	PREDICTED: RUN and FYVE domain-containing protein 1 [Sus scrofa]	0.029312
XP_003123691	311249564	PREDICTED: heterogeneous nuclear ribonucleoprotein H [Sus scrofa]	0.043006
XP_003123715	350580826	PREDICTED: histone-lysine N-methyltransferase, H3 lysine-36 and H4 lysine-20 specific, partial [Sus scrofa]	0.0413965
XP_003123721	311249583	PREDICTED: NEDD4-binding protein 3 [Sus scrofa]	0.0248031
XP_003123755	335283136	PREDICTED: collagen type IV alpha-3-binding protein isoform 1 [Sus scrofa]	0.0496642
XP_003123816	311249811	PREDICTED: probable G-protein coupled receptor 150-like [Sus scrofa]	3.38955e-06
XP_003123828	311249830	PREDICTED: metallo-beta-lactamase domain-containing protein 2-like [Sus scrofa]	0.0251607
XP_003123849	350580947	PREDICTED: endoplasmic reticulum aminopeptidase 2-like, partial [Sus scrofa]	0.0118
XP_003123852	311249893	PREDICTED: membrane protein FAM174A-like [Sus scrofa]	0.0125832
XP_003123855	311249900	PREDICTED: peptidyl-glycine alpha-amidating monooxygenase isoform 2 [Sus scrofa]	0.00147612
XP_003123914	311250011	PREDICTED: ferritin, mitochondrial-like [Sus scrofa]	1.84748e-29
XP_003123949	311250082	PREDICTED: isochorismatase domain-containing protein 1-like [Sus scrofa]	0.0400839
XP_003123970	335283450	PREDICTED: long-chain-fatty-acid--CoA ligase 6 isoform 1 [Sus scrofa]	1.86939e-08
XP_003123975	311250139	PREDICTED: ankyrin repeat domain-containing protein 43-like [Sus scrofa]	0.0153065
XP_003123996	PHF15	PHD finger protein 15 [Source:HGNC Symbol;Acc:22984]	0.0209354
XP_003124016	311250195	PREDICTED: kelch-like protein 3 isoform 1 [Sus scrofa]	0.0417791
XP_003124018	311250199	PREDICTED: heterogeneous nuclear ribonucleoprotein A0-like [Sus scrofa]	0.00130101
XP_003124057	311250404	PREDICTED: protein sprouty homolog 4 [Sus scrofa]	0.0128022
XP_003124059	311250299	PREDICTED: amyloid beta A4 precursor protein-binding family B member 3 [Sus scrofa]	0.034758
XP_003124081	311250313	PREDICTED: histidyl-tRNA synthetase, cytoplasmic-like [Sus scrofa]	1.43856e-10
XP_003124086	311250386	PREDICTED: RELT-like protein 2-like [Sus scrofa]	1.41407e-05
XP_003124088	311250303	PREDICTED: transmembrane and coiled-coil domain-containing protein 6 [Sus scrofa]	0.045349
XP_003124097	311250317	PREDICTED: protocadherin beta-1-like [Sus scrofa]	0.0314395
XP_003124114	350581250	PREDICTED: dihydropyrimidinase-related protein 3 [Sus scrofa]	0.00722839
XP_003124118	311250428	PREDICTED: RNA-binding protein 27 [Sus scrofa]	0.0240701
XP_003124136	311250475	PREDICTED: casein kinase I isoform alpha isoform 1 [Sus scrofa]	0.0356098
XP_003124172	311250586	PREDICTED: olfactory receptor 1030-like [Sus scrofa]	0.0366843
XP_003124275	311250750	PREDICTED: 26S proteasome non-ATPase regulatory subunit 13-like [Sus scrofa]	0.0351691
XP_003124328	311250866	PREDICTED: actin, cytoplasmic 1 [Sus scrofa]	1.24138e-108
XP_003124331	311250873	PREDICTED: mismatch repair endonuclease PMS2 [Sus scrofa]	0.0163813
XP_003124332	350581400	PREDICTED: eukaryotic translation initiation factor 2-alpha kinase 1-like [Sus scrofa]	0.000138105
XP_003124351	311250923	PREDICTED: hypothetical protein LOC100519015 isoform 1 [Sus scrofa]	0.0148098
XP_003124359	311250939	PREDICTED: protein BUD31 homolog isoform 1 [Sus scrofa]	0.0367639
XP_003124386	311250983	PREDICTED: uncharacterized protein C7orf43-like [Sus scrofa]	0.0413132
XP_003124388	311250987	PREDICTED: glypican-2 [Sus scrofa]	8.53306e-17
XP_003124418	311251045	PREDICTED: actin-like 6B [Sus scrofa]	0.0214782
XP_003124419	311251053	PREDICTED: ephrin type-B receptor 4 [Sus scrofa]	0.00552224
XP_003124422	335284126	PREDICTED: transferrin receptor protein 2 [Sus scrofa]	0.0064441
XP_003124451	311251123	PREDICTED: vacuolar protein sorting-associated protein 37D-like [Sus scrofa]	0.0379665
XP_003124456	350581495	PREDICTED: Williams-Beuren syndrome chromosomal region 14 protein homolog isoform 2 [Sus scrofa]	0.0243187
XP_003124519	311251260	PREDICTED: [3-methyl-2-oxobutanoate dehydrogenase [lipoamide]] kinase, mitochondrial [Sus scrofa]	0.00187344
XP_003124554	335284355	PREDICTED: proline-rich protein 14-like [Sus scrofa]	0.0314382
XP_003124567	311251345	PREDICTED: rab GTPase-binding effector protein 2-like [Sus scrofa]	0.000605795
XP_003124581	350581620	PREDICTED: leucine carboxyl methyltransferase 1-like isoform 1 [Sus scrofa]	0.00975937
XP_003124599	350581646	PREDICTED: eukaryotic elongation factor 2 kinase [Sus scrofa]	0.0399376
XP_003124603	335284501	PREDICTED: cytochrome b-c1 complex subunit 2, mitochondrial-like [Sus scrofa]	9.61269e-38
XP_003124606	311251426	PREDICTED: ankyrin repeat and SAM domain-containing protein 4B [Sus scrofa]	0.000168295
XP_003124616	335284515	PREDICTED: acyl-coenzyme A synthetase ACSM3, mitochondrial-like [Sus scrofa]	0.00206378
XP_003124635	311251487	PREDICTED: tumor necrosis factor receptor superfamily member 17-like isoform 1 [Sus scrofa]	4.34029e-06
XP_003124672	350581763	PREDICTED: E3 ubiquitin-protein ligase MGRN1 isoform 1 [Sus scrofa]	0.0490371
XP_003124674	311251581	PREDICTED: protein rogdi homolog isoform 1 [Sus scrofa]	0.0470752
XP_003124688	335284690	PREDICTED: periplakin [Sus scrofa]	0.0158707
XP_003124699	311251627	PREDICTED: protein NLRC3 [Sus scrofa]	0.011259
XP_003124717	335284772	PREDICTED: cytosolic Fe-S cluster assembly factor NARFL-like [Sus scrofa]	0.0374146
XP_003124740	350581866	PREDICTED: LOW QUALITY PROTEIN: calpain-15 [Sus scrofa]	0.0249421
XP_003124745	311251703	PREDICTED: peroxisomal 2, 4-dienoyl-CoA reductase-like isoform 1 [Sus scrofa]	0.00796212
XP_003124771	335284826	PREDICTED: BAI1-associated protein 3 isoform 1 [Sus scrofa]	0.0223381
XP_003124781	311251818	PREDICTED: E3 ubiquitin-protein ligase TRAF7 [Sus scrofa]	0.0252381
XP_003124787	335284856	PREDICTED: ATP-binding cassette sub-family A member 3 [Sus scrofa]	0.0335751
XP_003124833	335284890	PREDICTED: LOW QUALITY PROTEIN: homeobox protein BarH-like 1-like [Sus scrofa]	0.0292493
XP_003124861	350581995	PREDICTED: anaphase-promoting complex subunit 1 [Sus scrofa]	0.0293994
XP_003124876	350582030	PREDICTED: transmembrane protein 127-like [Sus scrofa]	0.0011327
XP_003124878	350582006	PREDICTED: LOW QUALITY PROTEIN: nephrocystin-1 [Sus scrofa]	0.0448202
XP_003124897	335284991	PREDICTED: E3 SUMO-protein ligase RanBP2 [Sus scrofa]	0.0467572
XP_003124900	311252044	PREDICTED: high affinity choline transporter 1 [Sus scrofa]	0.0365222
XP_003124901	350582032	PREDICTED: GRIP and coiled-coil domain-containing protein 2 [Sus scrofa]	0.0210895
XP_003124903	311252046	PREDICTED: beta-galactoside alpha-2, 6-sialyltransferase 2-like [Sus scrofa]	0.0378478
XP_003124907	350582052	PREDICTED: four and a half LIM domains protein 2 isoform 2 [Sus scrofa]	0.0393852
XP_003124937	350582101	PREDICTED: carbohydrate sulfotransferase 10 [Sus scrofa]	0.00533711
XP_003124954	311252148	PREDICTED: testis-specific gene 10 protein [Sus scrofa]	< 2.28E-302
XP_003124961	311252168	PREDICTED: semaphorin-4C [Sus scrofa]	0.00107887
XP_003124973	311252189	PREDICTED: eukaryotic translation initiation factor 2-alpha kinase 3 [Sus scrofa]	0.039418
XP_003124974	311252191	PREDICTED: protein TSC21-like [Sus scrofa]	2.88459e-06
XP_003124986	311252217	PREDICTED: DNA-directed RNA polymerase I subunit RPA1 [Sus scrofa]	0.0282867
XP_003125062	350582236	PREDICTED: uncharacterized protein C2orf65-like [Sus scrofa]	0.0382788
XP_003125080	311252403	PREDICTED: sepiapterin reductase-like [Sus scrofa]	1.84939e-07
XP_003125107	350582300	PREDICTED: germ cell-less protein-like 1-like [Sus scrofa]	0.000732331
XP_003125122	311252497	PREDICTED: RNA-binding protein PNO1-like [Sus scrofa]	0.033053
XP_003125160	335285409	PREDICTED: UDP-GlcNAc:betaGal beta-1, 3-N-acetylglucosaminyltransferase 2 [Sus scrofa]	0.0435997
XP_003125167	350582376	PREDICTED: E3 ubiquitin-protein ligase FANCL-like, partial [Sus scrofa]	0.0358332
XP_003125168	311252581	PREDICTED: serine/threonine-protein kinase VRK2 [Sus scrofa]	0.00490869
XP_003125195	311252641	PREDICTED: endoplasmic reticulum lectin 1-like isoform 1 [Sus scrofa]	0.000166942
XP_003125198	350582405	PREDICTED: proteasome activator complex subunit 4, partial [Sus scrofa]	0.044797
XP_003125224	350582458	PREDICTED: prolyl endopeptidase-like isoform 1 [Sus scrofa]	0.00470373
XP_003125227	311252708	PREDICTED: LOW QUALITY PROTEIN: protein phosphatase 1B-like [Sus scrofa]	0.00296166
XP_003125285	311252823	PREDICTED: coiled-coil domain-containing protein 75-like [Sus scrofa]	0.00402467
XP_003125297	311252847	PREDICTED: protein FAM98A-like [Sus scrofa]	0.000498874
XP_003125344	311252942	PREDICTED: uncharacterized protein C2orf53 homolog isoform 1 [Sus scrofa]	0.0240169
XP_003125345	311252944	PREDICTED: prolactin regulatory element-binding protein [Sus scrofa]	0.0384676
XP_003125350	311252952	PREDICTED: ketohexokinase-like isoform 3 [Sus scrofa]	0.0427437
XP_003125360	311252946	PREDICTED: abhydrolase domain-containing protein 1-like [Sus scrofa]	0.0436307
XP_003125378	311253016	PREDICTED: adenylate cyclase type 3 [Sus scrofa]	0.0174223
XP_003125387	335285849	PREDICTED: cytosolic 5'-nucleotidase 1B isoform 1 [Sus scrofa]	< 2.28E-302
XP_003125390	311253094	PREDICTED: structural maintenance of chromosomes protein 6 [Sus scrofa]	0.0126896
XP_003125412	311253034	PREDICTED: pre-mRNA branch site protein p14-like [Sus scrofa]	0.0442618
XP_003125434	350582717	PREDICTED: rho-associated protein kinase 2, partial [Sus scrofa]	6.09187e-05
XP_003125435	311253127	PREDICTED: V-type proton ATPase subunit C 2 [Sus scrofa]	0.0374592
XP_003125485	311253245	PREDICTED: leucine-rich repeat-containing protein 24 [Sus scrofa]	0.00521284
XP_003125520	350582850	PREDICTED: 5-oxoprolinase, partial [Sus scrofa]	0.007861
XP_003125559	311253443	PREDICTED: ectonucleotide pyrophosphatase/phosphodiesterase family member 2 isoform 4 [Sus scrofa]	0.000117693
XP_003125570	350582975	PREDICTED: fibrocystin-L [Sus scrofa]	0.0432055
XP_003125583	311253522	PREDICTED: LOW QUALITY PROTEIN: collagen triple helix repeat-containing protein 1 [Sus scrofa]	0.0298155
XP_003125607	335286305	PREDICTED: integrator complex subunit 8 [Sus scrofa]	0.0454135
XP_003125610	350583051	PREDICTED: protein virilizer homolog [Sus scrofa]	0.00698887
XP_003125629	311253665	PREDICTED: V-type proton ATPase subunit d 2 [Sus scrofa]	0.00877956
XP_003125633	350583071	PREDICTED: cyclic nucleotide-gated cation channel beta-3-like [Sus scrofa]	0.0120618
XP_003125635	350583092	PREDICTED: protein transport protein Sec31B [Sus scrofa]	0.000269956
XP_003125637	350583094	PREDICTED: protein Wnt-8b, partial [Sus scrofa]	0.0185048
XP_003125648	311253744	PREDICTED: PR domain zinc finger protein 14 [Sus scrofa]	0.0202202
XP_003125649	350583128	PREDICTED: phosphatidylinositol 3,4,5-trisphosphate-dependent Rac exchanger 2 protein-like [Sus scrofa]	0.0297825
XP_003125651	311253769	PREDICTED: hydroxyacid-oxoacid transhydrogenase, mitochondrial-like [Sus scrofa]	0.0412759
XP_003125656	311253763	PREDICTED: deubiquitinating protein VCIP135-like [Sus scrofa]	0.011531
XP_003125708	311253958	PREDICTED: mitochondrial import receptor subunit TOM40B-like isoform 1 [Sus scrofa]	0.020958
XP_003125720	335286672	PREDICTED: transgelin-2-like isoform 1 [Sus scrofa]	0.00946192
XP_003125765	350583318	PREDICTED: LOW QUALITY PROTEIN: protein FAM189B-like [Sus scrofa]	0.0211056
XP_003125766	311254179	PREDICTED: LOW QUALITY PROTEIN: tripartite motif-containing protein 46-like [Sus scrofa]	0.0454261
XP_003125814	311254332	PREDICTED: DNA-binding protein RFX5 [Sus scrofa]	0.0221988
XP_003125815	311254336	PREDICTED: zinc finger protein 687 [Sus scrofa]	0.00631174
XP_003125838	335287062	PREDICTED: LOW QUALITY PROTEIN: integrin alpha-10-like [Sus scrofa]	0.0349071
XP_003125877	350583503	PREDICTED: synaptonemal complex protein 1 [Sus scrofa]	0.017031
XP_003125897	311254585	PREDICTED: protein Wnt-2b [Sus scrofa]	0.043488
XP_003125898	311254587	PREDICTED: CTTNBP2 N-terminal like [Sus scrofa]	0.00797271
XP_003125912	311254645	PREDICTED: EPS8-like 3 [Sus scrofa]	0.00432647
XP_003125954	311254789	PREDICTED: putative RNA polymerase II subunit B1 CTD phosphatase RPAP2-like [Sus scrofa]	0.0148521
XP_003125961	311254804	PREDICTED: barH-like 2 homeobox protein-like [Sus scrofa]	0.0457991
XP_003125990	311254898	PREDICTED: lymphocyte antigen 6H-like [Sus scrofa]	0.0262177
XP_003125999	350583690	PREDICTED: tetratricopeptide repeat protein 38-like [Sus scrofa]	0.0348109
XP_003126002	335309947	PREDICTED: RIB43A-like with coiled-coils protein 2-like [Sus scrofa]	1.0169e-08
XP_003126030	311254975	PREDICTED: NADH-cytochrome b5 reductase 3-like [Sus scrofa]	4.01853e-05
XP_003126063	350583774	PREDICTED: GTP-binding protein 1 [Sus scrofa]	0.0302048
XP_003126070	311255074	PREDICTED: meiotic recombination protein DMC1/LIM15 homolog isoform 1 [Sus scrofa]	0.00801908
XP_003126076	311255101	PREDICTED: monocarboxylate transporter 3 [Sus scrofa]	0.0480798
XP_003126100	335287577	PREDICTED: 85 kDa calcium-independent phospholipase A2-like [Sus scrofa]	3.51217e-38
XP_003126103	350583819	PREDICTED: brain-specific angiogenesis inhibitor 1-associated protein 2-like protein 2-like, partial [Sus scrofa]	0.023329
XP_003126124	350583858	PREDICTED: periodic tryptophan protein 1 homolog [Sus scrofa]	0.0236461
XP_003126126	350583864	PREDICTED: ankyrin repeat and BTB/POZ domain-containing protein BTBD11-like, partial [Sus scrofa]	0.00360195
XP_003126147	311255245	PREDICTED: protein Wnt-10b [Sus scrofa]	0.0485469
XP_003126149	311255249	PREDICTED: dendrin [Sus scrofa]	0.0441404
XP_003126157	311255278	PREDICTED: complement C1q-like protein 4-like [Sus scrofa]	0.0407515
XP_003126175	335287746	PREDICTED: NCK-associated protein 5-like [Sus scrofa]	0.0160562
XP_003126205	311255373	PREDICTED: keratin, type II cuticular Hb3-like [Sus scrofa]	0.0173111
XP_003126207	311255377	PREDICTED: keratin, type II cuticular Hb5 [Sus scrofa]	4.38998e-05
XP_003126232	335287882	PREDICTED: LOW QUALITY PROTEIN: sterol O-acyltransferase 2-like [Sus scrofa]	0.0342799
XP_003126255	350584051	PREDICTED: calcium/calmodulin-dependent 3'5'-cyclic nucleotide phosphodiesterase 1B-like isoform 2 [Sus scrofa]	0.0491196
XP_003126301	311255622	PREDICTED: biogenesis of lysosome-related organelles complex 1 subunit 1-like [Sus scrofa]	0.00161785
XP_003126302	311255624	PREDICTED: 11-cis retinol dehydrogenase-like [Sus scrofa]	0.0036155
XP_003126306	335288059	PREDICTED: matrix metalloproteinase-19 [Sus scrofa]	0.0179107
XP_003126412	311255884	PREDICTED: DNA helicase B [Sus scrofa]	0.0413096
XP_003126436	311255954	PREDICTED: KRR1 small subunit processome component homolog isoform 1 [Sus scrofa]	0.0458424
XP_003126493	350584340	PREDICTED: LOW QUALITY PROTEIN: solute carrier organic anion transporter family member 1C1 [Sus scrofa]	0.0445942
XP_003126496	311256083	PREDICTED: F-actin-capping protein subunit alpha-3-like isoform 1 [Sus scrofa]	3.55269e-261
XP_003126581	311256291	PREDICTED: acrosin-binding protein [Sus scrofa]	< 2.28E-302
XP_003126597	311256315	PREDICTED: pleckstrin homology domain-containing family G member 6 [Sus scrofa]	0.0386641
XP_003126608	335288570	PREDICTED: NADH dehydrogenase [ubiquinone] 1 alpha subcomplex subunit 9, mitochondrial-like [Sus scrofa]	0.000660625
XP_003126645	350584484	PREDICTED: tubulin alpha-8 chain-like [Sus scrofa]	6.39133e-72
XP_003126672	311256485	PREDICTED: protein SCAF11 isoform X1 [Sus scrofa]	0.0139721
XP_003126739	350584634	PREDICTED: SCY1-like protein 2 [Sus scrofa]	0.0217957
XP_003126756	311256682	PREDICTED: nuclear receptor subfamily 2 group C member 1-like [Sus scrofa]	0.0280263
XP_003126793	350584725	PREDICTED: protein lin-7 homolog A-like [Sus scrofa]	8.50403e-06
XP_003126831	350584750	PREDICTED: cysteine-rich with EGF-like domain protein 2-like isoform 1 [Sus scrofa]	0.0147067
XP_003126863	350584792	PREDICTED: junctophilin-3 [Sus scrofa]	0.0329274
XP_003126871	311256927	PREDICTED: palmitoyltransferase ZDHHC7-like [Sus scrofa]	0.0244095
XP_003126882	311256955	PREDICTED: inactive hydroxysteroid dehydrogenase-like protein 1-like [Sus scrofa]	0.0422415
XP_003126888	311256963	PREDICTED: gigaxonin [Sus scrofa]	0.00265539
XP_003126899	311256981	PREDICTED: vacuolar fusion protein MON1 homolog B [Sus scrofa]	0.0494995
XP_003126905	311256987	PREDICTED: telomeric repeat-binding factor 2-interacting protein 1 [Sus scrofa]	0.0411271
XP_003126920	311257035	PREDICTED: ATP-dependent RNA helicase DDX19B isoform 1 [Sus scrofa]	0.00167521
XP_003126932	350584897	PREDICTED: tyrosine aminotransferase [Sus scrofa]	0.0427542
XP_003126949	311257098	PREDICTED: RNA-binding protein NOB1-like [Sus scrofa]	0.0163063
XP_003126954	311257108	PREDICTED: peptide deformylase, mitochondrial-like [Sus scrofa]	0.000612809
XP_003126961	350584921	PREDICTED: pre-mRNA-splicing factor ATP-dependent RNA helicase PRP16-like [Sus scrofa]	0.00301269
XP_003126972	311257132	PREDICTED: centromere protein T-like [Sus scrofa]	0.0277042
XP_003126980	311257160	PREDICTED: engulfment and cell motility protein 3 [Sus scrofa]	0.000101506
XP_003127000	311257190	PREDICTED: CCR4-NOT transcription complex subunit 1 [Sus scrofa]	0.0003907
XP_003127023	335289358	PREDICTED: liver carboxylesterase-like [Sus scrofa]	0.0190831
XP_003127038	335289374	PREDICTED: NEDD4-binding protein 1 [Sus scrofa]	0.0381202
XP_003127043	311257284	PREDICTED: alanine aminotransferase 2 [Sus scrofa]	0.0226792
XP_003127045	350585043	PREDICTED: phosphorylase b kinase regulatory subunit beta-like, partial [Sus scrofa]	0.00602324
XP_003127074	311257344	PREDICTED: uncharacterized protein KIAA0355-like [Sus scrofa]	0.00539165
XP_003127156	311257507	PREDICTED: kunitz-type protease inhibitor 2-like isoform 1 [Sus scrofa]	0.0337207
XP_003127159	311257515	PREDICTED: gametogenetin-like [Sus scrofa]	1.05862e-05
XP_003127195	311257586	PREDICTED: UPF0692 protein C19orf54 homolog [Sus scrofa]	0.0485313
XP_003127221	311257645	PREDICTED: glycogen synthase kinase-3 alpha [Sus scrofa]	0.00242185
XP_003127243	311257710	PREDICTED: pleckstrin homology-like domain, family B, member 3 [Sus scrofa]	0.0235113
XP_003127256	350585298	PREDICTED: testis-expressed protein 101-like [Sus scrofa]	8.29225e-28
XP_003127271	335289838	PREDICTED: cleft lip and palate transmembrane protein 1 [Sus scrofa]	0.0117828
XP_003127276	311257751	PREDICTED: interferon regulatory factor 2-binding protein 1-like [Sus scrofa]	0.049997
XP_003127277	311257753	PREDICTED: hepatocyte nuclear factor 3-gamma-like [Sus scrofa]	0.0140712
XP_003127315	311257832	PREDICTED: DNA ligase 1 [Sus scrofa]	0.000509744
XP_003127320	311257844	PREDICTED: ATP-sensitive inward rectifier potassium channel 14 [Sus scrofa]	0.0187132
XP_003127332	335289919	PREDICTED: netrin-5 [Sus scrofa]	0.0415607
XP_003127333	311257858	PREDICTED: izumo sperm-egg fusion protein 1-like [Sus scrofa]	0.0100079
XP_003127359	311257925	PREDICTED: vesicular glutamate transporter 1-like [Sus scrofa]	0.000737388
XP_003127384	311257996	PREDICTED: mediator of RNA polymerase II transcription subunit 25-like [Sus scrofa]	0.0129863
XP_003127385	311257998	PREDICTED: protein fuzzy homolog isoform 1 [Sus scrofa]	0.0353005
XP_003127386	311258000	PREDICTED: AP-2 complex subunit alpha-1 isoform 1 [Sus scrofa]	0.0361666
XP_003127401	311258010	PREDICTED: inactive serine/threonine-protein kinase VRK3-like isoform 1 [Sus scrofa]	1.69511e-26
XP_003127450	335290174	PREDICTED: tRNA-splicing endonuclease subunit Sen34-like [Sus scrofa]	0.0158867
XP_003127523	311258245	PREDICTED: ret finger protein-like 4A-like [Sus scrofa]	1.07525e-05
XP_003127524	311258247	PREDICTED: LOW QUALITY PROTEIN: peroxisomal proliferator-activated receptor A-interacting complex 285 kDa protein-like [Sus scrofa]	0.0474768
XP_003127537	335290367	PREDICTED: protein FAM132A-like isoform 1 [Sus scrofa]	9.40293e-05
XP_003127539	311258293	PREDICTED: ubiquitin-conjugating enzyme E2 J2-like isoform 1 [Sus scrofa]	0.00146676
XP_003127552	335290398	PREDICTED: ATPase family AAA domain-containing protein 3-like [Sus scrofa]	0.0347649
XP_003127560	311258329	PREDICTED: actin-related protein T2-like [Sus scrofa]	< 2.28E-302
XP_003127573	350585538	PREDICTED: cytosolic acyl coenzyme A thioester hydrolase [Sus scrofa]	4.42103e-11
XP_003127588	311258409	PREDICTED: phosphatidylinositol-4,5-bisphosphate 3-kinase catalytic subunit delta isoform [Sus scrofa]	1.44353e-11
XP_003127591	335290456	PREDICTED: zinc finger and BTB domain-containing protein 48 [Sus scrofa]	0.000230035
XP_003127611	311258431	PREDICTED: DNA fragmentation factor subunit alpha-like [Sus scrofa]	0.00587612
XP_003127614	311258450	PREDICTED: patched domain-containing protein 2 [Sus scrofa]	0.00530462
XP_003127632	350585597	PREDICTED: serine/threonine-protein kinase mTOR [Sus scrofa]	2.28096e-06
XP_003127681	311258579	PREDICTED: rho guanine nucleotide exchange factor 19 [Sus scrofa]	0.0432079
XP_003127691	311258597	PREDICTED: rootletin [Sus scrofa]	0.0233011
XP_003127731	311258680	PREDICTED: endothelin-converting enzyme 1 isoform 1 [Sus scrofa]	1.52873e-05
XP_003127734	335290662	PREDICTED: ephrin type-A receptor 8 [Sus scrofa]	0.0278215
XP_003127756	311258732	PREDICTED: low density lipoprotein receptor adapter protein 1 [Sus scrofa]	0.0445842
XP_003127767	335290767	PREDICTED: G patch domain-containing protein 3 [Sus scrofa]	0.0257403
XP_003127801	350585813	PREDICTED: LOW QUALITY PROTEIN: collagen alpha-1(XVI) chain-like [Sus scrofa]	0.0175321
XP_003127822	350585841	PREDICTED: alpha-taxilin [Sus scrofa]	0.013233
XP_003127825	311258877	PREDICTED: uncharacterized protein C1orf94-like [Sus scrofa]	0.0434937
XP_003127835	311258897	PREDICTED: tektin-2-like [Sus scrofa]	1.83129e-172
XP_003127836	311258899	PREDICTED: poly(ADP-ribose) glycohydrolase ARH3-like [Sus scrofa]	0.0423096
XP_003127849	311258922	PREDICTED: ras-related GTP-binding protein C [Sus scrofa]	0.0132214
XP_003127863	311258954	PREDICTED: cytosolic 5'-nucleotidase 1A [Sus scrofa]	9.94788e-14
XP_003127872	350585922	PREDICTED: adenylyl cyclase-associated protein 1, partial [Sus scrofa]	1.00878e-06
XP_003127880	311258994	PREDICTED: LOW QUALITY PROTEIN: ankyrin repeat domain-containing protein 12-like [Sus scrofa]	0.0168969
XP_003127920	311259068	PREDICTED: proteasome subunit alpha type-7-like isoform 1 [Sus scrofa]	7.14946e-09
XP_003127931	311259100	PREDICTED: meprin A subunit beta [Sus scrofa]	0.0277055
XP_003127945	311259120	PREDICTED: zinc finger and SCAN domain-containing protein 30 [Sus scrofa]	0.00508624
XP_003127953	311259135	PREDICTED: cytochrome P450 4A11-like [Sus scrofa]	0.0288488
XP_003127955	335291312	PREDICTED: afadin- and alpha-actinin-binding protein [Sus scrofa]	0.0362497
XP_003128001	335309699	PREDICTED: ubiquitin carboxyl-terminal hydrolase 1 [Sus scrofa]	0.0360872
XP_003128002	311259237	PREDICTED: KN motif and ankyrin repeat domain-containing protein 4 [Sus scrofa]	0.0267196
XP_003128026	350586198	PREDICTED: nardilysin isoform 1 [Sus scrofa]	0.000171646
XP_003128113	311259470	PREDICTED: mediator of RNA polymerase II transcription subunit 8-like [Sus scrofa]	7.09128e-42
XP_003128153	311259546	PREDICTED: CTP synthase 1-like [Sus scrofa]	0.0043021
XP_003128194	311259627	PREDICTED: exocyst complex component 2 [Sus scrofa]	0.0432972
XP_003128202	311259645	PREDICTED: putative protein phosphatase 1 regulatory inhibitor subunit 3G-like [Sus scrofa]	0.00373593
XP_003128216	311259696	PREDICTED: LOW QUALITY PROTEIN: desmoplakin-like [Sus scrofa]	0.0224276
XP_003128242	311259750	PREDICTED: protein Jumonji [Sus scrofa]	0.000568195
XP_003128247	350586429	PREDICTED: CDK5 regulatory subunit associated protein 1-like 1 [Sus scrofa]	0.0438218
XP_003128251	311259814	PREDICTED: geminin-like isoform 1 [Sus scrofa]	0.0155964
XP_003128283	311259940	PREDICTED: zinc finger protein RFP [Sus scrofa]	0.00270697
XP_003128353	311260123	PREDICTED: coiled-coil alpha-helical rod protein 1-like [Sus scrofa]	0.0286195
XP_003128376	311260182	PREDICTED: HLA class II histocompatibility antigen, DO beta chain-like [Sus scrofa]	0.0332085
XP_003128380	311260194	PREDICTED: collagen alpha-2(XI) chain-like isoform 2 [Sus scrofa]	0.000786499
XP_003128382	335292039	PREDICTED: GDNF family receptor alpha like [Sus scrofa]	0.0294234
XP_003128389	311260238	PREDICTED: death domain-associated protein 6 [Sus scrofa]	0.03177
XP_003128390	311260245	PREDICTED: ras GTPase-activating protein SynGAP [Sus scrofa]	0.00011219
XP_003128393	311260254	PREDICTED: inositol 1,4,5-trisphosphate receptor type 3 [Sus scrofa]	1.61735e-05
XP_003128394	311260258	PREDICTED: LEM domain-containing protein 2 [Sus scrofa]	0.0454067
XP_003128438	350586616	PREDICTED: ubiquitin carboxyl-terminal hydrolase 49 [Sus scrofa]	0.016068
XP_003128483	311260547	PREDICTED: mitochondrial uncoupling protein 4-like, partial [Sus scrofa]	0.0193268
XP_003128531	311260771	PREDICTED: LOW QUALITY PROTEIN: uncharacterized protein C15orf39 homolog [Sus scrofa]	0.034628
XP_003128533	350586839	PREDICTED: LOW QUALITY PROTEIN: chondroitin sulfate proteoglycan 4 [Sus scrofa]	9.75047e-05
XP_003128578	311260975	PREDICTED: LOW QUALITY PROTEIN: leucine-rich repeat-containing protein 16B-like [Sus scrofa]	0.0295559
XP_003128584	311260973	PREDICTED: LOW QUALITY PROTEIN: copine-6-like [Sus scrofa]	0.00795996
XP_003128649	311261123	PREDICTED: olfactory receptor 4F15-like [Sus scrofa]	0.0290038
XP_003128673	311261284	PREDICTED: disintegrin and metalloproteinase domain-containing protein 20-like [Sus scrofa]	4.94503e-07
XP_003128709	311261332	PREDICTED: zinc finger protein 410 isoform 1 [Sus scrofa]	0.0195356
XP_003128713	311261344	PREDICTED: latent-transforming growth factor beta-binding protein 2-like [Sus scrofa]	0.029671
XP_003128727	350587104	PREDICTED: centrosomal protein of 128 kDa, partial [Sus scrofa]	0.00499071
XP_003128807	335293050	PREDICTED: phospholipase D4 isoform 2 [Sus scrofa]	0.0421265
XP_003128852	311261768	PREDICTED: transforming acidic coiled-coil-containing protein 3 [Sus scrofa]	0.00166167
XP_003128861	335293119	PREDICTED: neuropeptide-like protein C4orf48 homolog [Sus scrofa]	0.0102692
XP_003128873	335293124	PREDICTED: TNFAIP3-interacting protein 2 [Sus scrofa]	0.0437155
XP_003128880	335293171	PREDICTED: janus kinase and microtubule-interacting protein 1 [Sus scrofa]	0.0461969
XP_003128898	350587347	PREDICTED: otopetrin-1 [Sus scrofa]	0.0358548
XP_003128899	311261861	PREDICTED: zinc finger and BTB domain-containing protein 49 [Sus scrofa]	0.0190315
XP_003128927	350587385	PREDICTED: PACRG-like protein-like isoform 2 [Sus scrofa]	0.0271712
XP_003128954	311261968	PREDICTED: arf-GAP with Rho-GAP domain, ANK repeat and PH domain-containing protein 2 [Sus scrofa]	0.00157116
XP_003128958	311261988	PREDICTED: phosphoglucomutase-2 [Sus scrofa]	0.0010996
XP_003128969	311262008	PREDICTED: protein NOXP20-like [Sus scrofa]	0.0111187
XP_003128979	311262031	PREDICTED: NEDD4-binding protein 2 [Sus scrofa]	6.59855e-07
XP_003129017	311262105	PREDICTED: DCN1-like protein 4-like [Sus scrofa]	0.029528
XP_003129034	311262139	PREDICTED: GS homeobox 2-like [Sus scrofa]	0.0161657
XP_003129040	350587531	PREDICTED: tolloid-like 1 [Sus scrofa]	0.00541441
XP_003129051	311262177	PREDICTED: electron transfer flavoprotein-ubiquinone oxidoreductase, mitochondrial-like [Sus scrofa]	2.89722e-13
XP_003129070	311262216	PREDICTED: LOW QUALITY PROTEIN: signal recognition particle 72 kDa protein-like [Sus scrofa]	0.0384445
XP_003129072	311262218	PREDICTED: multifunctional protein ADE2 [Sus scrofa]	0.00137921
XP_003129093	350587616	PREDICTED: transmembrane protease serine 11A [Sus scrofa]	0.0354627
XP_003129103	350587621	PREDICTED: transmembrane protease serine 11D-like [Sus scrofa]	0.0307811
XP_003129105	350587625	PREDICTED: transmembrane protease serine 11F-like [Sus scrofa]	0.0273205
XP_003129156	350587669	PREDICTED: probable bifunctional methylenetetrahydrofolate dehydrogenase/cyclohydrolase 2-like [Sus scrofa]	0.0143024
XP_003129165	335293694	PREDICTED: serine/threonine-protein phosphatase with EF-hands 2 [Sus scrofa]	0.0459966
XP_003129166	350587673	PREDICTED: nuclear pore complex protein Nup54 isoform 1 [Sus scrofa]	0.0395906
XP_003129178	350596467	PREDICTED: fibrinogen alpha chain, partial [Sus scrofa]	7.31837e-05
XP_003129179	350587689	PREDICTED: extracellular matrix protein FRAS1 [Sus scrofa]	0.00264591
XP_003129198	311262471	PREDICTED: protein mab-21-like 2-like [Sus scrofa]	0.00568886
XP_003129202	335293771	PREDICTED: serine/threonine-protein kinase DCLK2-like, partial [Sus scrofa]	0.0194959
XP_003129207	311262485	PREDICTED: putative protein arginine N-methyltransferase 10 [Sus scrofa]	0.00695358
XP_003129222	335293809	PREDICTED: SWI/SNF-related matrix-associated actin-dependent regulator of chromatin subfamily A member 5 [Sus scrofa]	0.0433892
XP_003129234	335293848	PREDICTED: N-alpha-acetyltransferase 15, NatA auxiliary subunit isoform 1 [Sus scrofa]	0.00678536
XP_003129244	311262566	PREDICTED: protein Jade-1 isoform 1 [Sus scrofa]	0.00979639
XP_003129248	311262574	PREDICTED: serine/threonine-protein kinase PLK4 isoform 1 [Sus scrofa]	0.0486552
XP_003129255	350587818	PREDICTED: ADP/ATP translocase 4-like [Sus scrofa]	9.75333e-136
XP_003129262	335293900	PREDICTED: LOW QUALITY PROTEIN: uncharacterized protein KIAA1109-like [Sus scrofa]	1.75863e-06
XP_003129279	350587851	PREDICTED: methyltransferase-like protein 14-like [Sus scrofa]	0.0474987
XP_003129299	311262675	PREDICTED: LOW QUALITY PROTEIN: leucine-rich repeat, immunoglobulin-like domain and transmembrane domain-containing protein 3-like [Sus scrofa]	0.0117675
XP_003129343	350587935	PREDICTED: zinc transporter ZIP8-like [Sus scrofa]	0.0320148
XP_003129361	311262799	PREDICTED: methionine aminopeptidase 1-like [Sus scrofa]	0.0499136
XP_003129374	350587982	PREDICTED: probable E3 ubiquitin-protein ligase HERC3 [Sus scrofa]	0.00196179
XP_003129402	311262892	PREDICTED: THAP domain-containing protein 9 [Sus scrofa]	0.0173998
XP_003129420	311262930	PREDICTED: progestin and adipoQ receptor family member 3-like [Sus scrofa]	0.00343521
XP_003129421	335294190	PREDICTED: glycerol kinase 2-like [Sus scrofa]	4.27866e-258
XP_003129442	335294230	PREDICTED: protein RIC-3-like [Sus scrofa]	0.00193022
XP_003129443	335294226	PREDICTED: tubby protein homolog [Sus scrofa]	0.0085041
XP_003129481	311263064	PREDICTED: olfactory receptor 52B2-like [Sus scrofa]	0.000474744
XP_003129483	311263084	PREDICTED: olfactory receptor 56A3-like [Sus scrofa]	0.0125824
XP_003129485	311263090	PREDICTED: olfactory receptor 56A3-like [Sus scrofa]	0.0125824
XP_003129498	311263160	PREDICTED: ubiquilin-like protein-like [Sus scrofa]	4.35618e-17
XP_003129513	311263072	PREDICTED: olfactory receptor 56B4-like [Sus scrofa]	0.0267893
XP_003129567	311263212	PREDICTED: olfactory receptor 52Z1-like [Sus scrofa]	0.020578
XP_003129605	311263307	PREDICTED: putative olfactory receptor 51H1-like [Sus scrofa]	0.0458143
XP_003129648	350588230	PREDICTED: nuclear pore complex protein Nup98-Nup96-like [Sus scrofa]	0.00373546
XP_003129706	350588280	PREDICTED: microtubule-associated protein 6 [Sus scrofa]	0.00453068
XP_003129719	311263532	PREDICTED: leucine-rich repeat-containing protein 32 [Sus scrofa]	0.00202362
XP_003129727	350588287	PREDICTED: calpain-5 [Sus scrofa]	0.00101027
XP_003129740	350588314	PREDICTED: integrator complex subunit 4, partial [Sus scrofa]	0.0405765
XP_003129749	311263593	PREDICTED: GRB2-associated-binding protein 2 [Sus scrofa]	0.0265198
XP_003129755	350588336	PREDICTED: lysosomal Pro-X carboxypeptidase-like [Sus scrofa]	0.000273954
XP_003129771	311263631	PREDICTED: coiled-coil domain-containing protein 89-like [Sus scrofa]	0.0268262
XP_003129840	350588414	PREDICTED: piwi-like protein 4 [Sus scrofa]	0.00829391
XP_003129853	311263803	PREDICTED: uncharacterized protein KIAA1377-like [Sus scrofa]	0.014198
XP_003129860	350588476	PREDICTED: caspase-13-like [Sus scrofa]	0.0322538
XP_003129882	311263851	PREDICTED: KDEL motif-containing protein 2 [Sus scrofa]	0.0489844
XP_003129883	311263853	PREDICTED: exophilin-5 [Sus scrofa]	0.00702801
XP_003129917	335294883	PREDICTED: dixin isoform 1 [Sus scrofa]	0.0205706
XP_003129926	311263942	PREDICTED: oligoribonuclease, mitochondrial-like [Sus scrofa]	0.0118073
XP_003129970	311264042	PREDICTED: hypoxia up-regulated protein 1 [Sus scrofa]	0.0067838
XP_003129971	350588553	PREDICTED: vacuolar protein sorting-associated protein 11 homolog [Sus scrofa]	0.00836641
XP_003129975	311264052	PREDICTED: UDP-N-acetylglucosamine--dolichyl-phosphate N-acetylglucosaminephosphotransferase-like [Sus scrofa]	0.0387193
XP_003130004	311264098	PREDICTED: rho guanine nucleotide exchange factor 12 [Sus scrofa]	0.0407914
XP_003130043	311264202	PREDICTED: von Willebrand factor A domain-containing protein 5A [Sus scrofa]	0.015198
XP_003130070	311264252	PREDICTED: sperm surface protein Sp17-like isoform 1 [Sus scrofa]	6.9504e-80
XP_003130126	311264357	PREDICTED: suppressor of tumorigenicity 14 protein homolog [Sus scrofa]	0.0390343
XP_003130128	311264359	PREDICTED: zinc finger and BTB domain-containing protein 44 isoform 2 [Sus scrofa]	0.0210927
XP_003130129	311264365	PREDICTED: A disintegrin and metalloproteinase with thrombospondin motifs 15 [Sus scrofa]	0.0470036
XP_003130131	311264363	PREDICTED: LOW QUALITY PROTEIN: A disintegrin and metalloproteinase with thrombospondin motifs 8-like [Sus scrofa]	0.0436025
XP_003130150	335295242	PREDICTED: dual serine/threonine and tyrosine protein kinase isoform 1 [Sus scrofa]	0.0185067
XP_003130180	311264471	PREDICTED: transcription termination factor, mitochondrial [Sus scrofa]	0.0233771
XP_003130204	335295405	PREDICTED: ankyrin repeat and SOCS box protein 4 [Sus scrofa]	0.0274068
XP_003130256	311264637	PREDICTED: cyclin D binding myb-like transcription factor 1 isoform 1 [Sus scrofa]	0.0129357
XP_003130270	311264659	PREDICTED: hepatocyte growth factor-like [Sus scrofa]	0.0316204
XP_003130289	311264699	PREDICTED: mitochondrial-processing peptidase subunit beta [Sus scrofa]	0.0165826
XP_003130317	335295652	PREDICTED: laminin subunit beta-1 [Sus scrofa]	0.0486664
XP_003130367	311264855	PREDICTED: probable G-protein coupled receptor 52-like [Sus scrofa]	0.0113506
XP_003130376	311264869	PREDICTED: tenascin-R [Sus scrofa]	0.00136403
XP_003130377	350589033	PREDICTED: E3 ubiquitin-protein ligase RFWD2 [Sus scrofa]	0.0125375
XP_003130378	350589027	PREDICTED: pappalysin-2 [Sus scrofa]	0.000548066
XP_003130415	311264951	PREDICTED: nicotinamide mononucleotide adenylyltransferase 2-like [Sus scrofa]	0.0179618
XP_003130429	311264998	PREDICTED: protein odr-4 homolog isoform 1 [Sus scrofa]	0.0198313
XP_003130444	350589142	PREDICTED: tyrosine-protein phosphatase non-receptor type 14-like, partial [Sus scrofa]	0.0200622
XP_003130457	311265039	PREDICTED: protein FAM71A-like [Sus scrofa]	5.53591e-143
XP_003130497	350588718	PREDICTED: SLIT-ROBO Rho GTPase-activating protein 2 isoform 1 [Sus scrofa]	0.0106829
XP_003130502	311265144	PREDICTED: ubiquitin thioesterase OTU1 isoform 1 [Sus scrofa]	0.00113587
XP_003130512	311265138	PREDICTED: interleukin-19 [Sus scrofa]	0.0305997
XP_003130515	311265156	PREDICTED: partner and localizer of BRCA2 [Sus scrofa]	0.0401939
XP_003130531	311265186	PREDICTED: regulator of G-protein signaling 21-like [Sus scrofa]	0.0483472
XP_003130549	335296050	PREDICTED: lysophospholipase-like protein 1-like isoform 1 [Sus scrofa]	6.70752e-07
XP_003130630	350589354	PREDICTED: potassium channel subfamily T member 2 [Sus scrofa]	0.0268723
XP_003130631	311265391	PREDICTED: apoptosis-stimulating of p53 protein 2 [Sus scrofa]	0.0102198
XP_003130655	350589391	PREDICTED: neuron navigator 1 [Sus scrofa]	0.0173752
XP_003130711	350589468	PREDICTED: kinesin family member 24 [Sus scrofa]	0.0457303
XP_003130726	311265591	PREDICTED: nucleolar protein 6 isoform 1 [Sus scrofa]	0.000263339
XP_003130749	311265636	PREDICTED: lysozyme-like protein 1-like [Sus scrofa]	1.01844e-49
XP_003130776	311265690	PREDICTED: zinc transporter ZIP12 isoform 2 [Sus scrofa]	0.0491907
XP_003130794	311265713	PREDICTED: integrin alpha-8 [Sus scrofa]	0.00294274
XP_003130805	350589564	PREDICTED: myosin-IIIa [Sus scrofa]	0.0462602
XP_003130808	350589556	PREDICTED: ATP-dependent zinc metalloprotease YME1L1-like, partial [Sus scrofa]	2.45999e-05
XP_003130811	311265761	PREDICTED: armadillo repeat-containing protein 4 [Sus scrofa]	6.52877e-37
XP_003130835	311265812	PREDICTED: nebulette isoform 1 [Sus scrofa]	0.0220523
XP_003130857	350589617	PREDICTED: cullin-2, partial [Sus scrofa]	3.51741e-06
XP_003130995	311266181	PREDICTED: vacuolar protein-sorting-associated protein 36 [Sus scrofa]	1.07766e-12
XP_003131004	311266189	PREDICTED: cytoskeleton-associated protein 2 [Sus scrofa]	0.0495847
XP_003131022	311266259	PREDICTED: succinyl-CoA ligase [ADP-forming] subunit beta, mitochondrial [Sus scrofa]	2.84197e-31
XP_003131030	350589869	PREDICTED: uncharacterized protein C13orf18 homolog, partial [Sus scrofa]	0.00323128
XP_003131065	311266365	PREDICTED: kelch-like protein 1 isoform 1 [Sus scrofa]	0.024816
XP_003131137	335297113	PREDICTED: DNA ligase 4-like [Sus scrofa]	0.000538627
XP_003131139	350590049	PREDICTED: collagen alpha-1(IV) chain-like [Sus scrofa]	0.0410337
XP_003131149	311266579	PREDICTED: cullin-4A [Sus scrofa]	0.0293779
XP_003131151	350590056	PREDICTED: growth hormone-regulated TBC protein 1-like [Sus scrofa]	0.00130672
XP_003131158	335297154	PREDICTED: ras GTPase-activating protein 3-like [Sus scrofa]	0.0242005
XP_003131160	311266603	PREDICTED: M-phase phosphoprotein 8 isoform 2 [Sus scrofa]	0.0446562
XP_003131179	335297207	PREDICTED: fructosamine-3-kinase-like [Sus scrofa]	0.0228359
XP_003131225	335297299	PREDICTED: alpha-N-acetylgalactosaminide alpha-2, 6-sialyltransferase 2-like [Sus scrofa]	0.0359394
XP_003131251	335297348	PREDICTED: SAP30-binding protein-like isoform 1 [Sus scrofa]	0.0474688
XP_003131254	311266791	PREDICTED: 28S ribosomal protein S7, mitochondrial-like isoform 1 [Sus scrofa]	0.00448277
XP_003131266	311266826	PREDICTED: otopetrin-2-like [Sus scrofa]	0.00547227
XP_003131275	311266848	PREDICTED: ras-related protein Rab-37-like isoform 1 [Sus scrofa]	0.00636396
XP_003131344	311266979	PREDICTED: potassium voltage-gated channel subfamily H member 6 [Sus scrofa]	0.00656983
XP_003131353	335297482	PREDICTED: EF-hand calcium-binding domain-containing protein 3-like [Sus scrofa]	1.8099e-35
XP_003131355	335297486	PREDICTED: cell division cycle protein 27 homolog isoform 1 [Sus scrofa]	0.0357396
XP_003131402	311267111	PREDICTED: glucose-6-phosphatase 3-like [Sus scrofa]	0.000829911
XP_003131410	350590269	PREDICTED: uncharacterized protein C17orf104 homolog [Sus scrofa]	0.00485043
XP_003131427	335297585	PREDICTED: ATP-dependent RNA helicase DHX8 isoform 1 [Sus scrofa]	0.0255241
XP_003131431	311267167	PREDICTED: tubulin gamma-1 chain-like [Sus scrofa]	0.00798403
XP_003131441	311267155	PREDICTED: retina-specific copper amine oxidase [Sus scrofa]	0.00857708
XP_003131450	350590307	PREDICTED: potassium voltage-gated channel subfamily H member 4 [Sus scrofa]	0.0254191
XP_003131452	311267199	PREDICTED: heat shock protein beta-9-like [Sus scrofa]	5.88154e-43
XP_003131457	311267211	PREDICTED: dnaJ homolog subfamily C member 7 isoform 1 [Sus scrofa]	0.00626257
XP_003131458	335297642	PREDICTED: tetratricopeptide repeat protein 25 [Sus scrofa]	1.77336e-11
XP_003131464	311267230	PREDICTED: synaptonemal complex protein SC65 [Sus scrofa]	0.0428496
XP_003131480	335297667	PREDICTED: keratin, type I cuticular Ha6 isoform 2 [Sus scrofa]	0.0355897
XP_003131481	311267256	PREDICTED: keratin, type I cuticular Ha2 [Sus scrofa]	0.048244
XP_003131486	311267268	PREDICTED: keratin, type I cytoskeletal 15-like [Sus scrofa]	0.000535257
XP_003131503	311267308	PREDICTED: keratin-associated protein 2-3-like [Sus scrofa]	0.0314477
XP_003131510	311267326	PREDICTED: keratin, type I cytoskeletal 20-like [Sus scrofa]	0.000535257
XP_003131519	311267356	PREDICTED: cell division control protein 6 homolog [Sus scrofa]	0.0295334
XP_003131530	311267338	PREDICTED: keratin, type I cytoskeletal 26 [Sus scrofa]	0.0199385
XP_003131535	335297721	PREDICTED: Rap guanine nucleotide exchange factor (GEF)-like 1 isoform 1 [Sus scrofa]	0.00245447
XP_003131545	311267396	PREDICTED: gasdermin-A-like [Sus scrofa]	0.0320912
XP_003131553	311267422	PREDICTED: cyclin-dependent kinase 12 isoform 2 [Sus scrofa]	0.0400431
XP_003131594	311267488	PREDICTED: homeobox protein Hox-B2-like [Sus scrofa]	2.10616e-09
XP_003131606	311267510	PREDICTED: zinc finger protein 652 [Sus scrofa]	0.00366036
XP_003131608	350590415	PREDICTED: prohibitin-like [Sus scrofa]	4.96429e-09
XP_003131641	335297873	PREDICTED: neurabin-2-like [Sus scrofa]	0.0113251
XP_003131644	335297918	PREDICTED: U3 small nucleolar RNA-associated protein 18 homolog [Sus scrofa]	0.00353833
XP_003131690	311267693	PREDICTED: eosinophil peroxidase [Sus scrofa]	0.0238755
XP_003131691	311267695	PREDICTED: Meckel syndrome type 1 protein [Sus scrofa]	0.0384655
XP_003131693	311267705	PREDICTED: peripheral-type benzodiazepine receptor-associated protein 1 [Sus scrofa]	1.52849e-08
XP_003131714	311267765	PREDICTED: peptidyl-tRNA hydrolase 2, mitochondrial-like isoform 1 [Sus scrofa]	4.33421e-17
XP_003131718	311267775	PREDICTED: tubulin delta chain-like [Sus scrofa]	0.00543687
XP_003131769	350590618	PREDICTED: TATA-binding protein-associated factor 2N-like, partial [Sus scrofa]	0.0301191
XP_003131793	311267903	PREDICTED: polycomb protein SUZ12 [Sus scrofa]	0.00170917
XP_003131794	311267905	PREDICTED: U3 small nucleolar RNA-associated protein 6 homolog [Sus scrofa]	0.0381187
XP_003131797	311267916	PREDICTED: protein EVI2B-like isoform 1 [Sus scrofa]	0.0164192
XP_003131801	311267924	PREDICTED: WD repeat and SOCS box-containing protein 1 [Sus scrofa]	0.032553
XP_003131803	350590648	PREDICTED: LOW QUALITY PROTEIN: neurofibromin [Sus scrofa]	1.61993e-48
XP_003131813	335298214	PREDICTED: UPF0378 protein KIAA0100-like [Sus scrofa]	0.0219153
XP_003131861	311268049	PREDICTED: vacuolar protein sorting-associated protein 53 homolog [Sus scrofa]	0.0362928
XP_003131871	335298294	PREDICTED: diphthamide biosynthesis protein 1-like [Sus scrofa]	6.7049e-07
XP_003131899	311268101	PREDICTED: olfactory receptor 1D2-like [Sus scrofa]	0.000406031
XP_003131905	311268119	PREDICTED: olfactory receptor 3A1-like, partial [Sus scrofa]	0.00515664
XP_003131920	350590773	PREDICTED: tektin-1 [Sus scrofa]	1.14994e-41
XP_003131924	335298380	PREDICTED: uncharacterized protein KIAA0753-like [Sus scrofa]	0.0336107
XP_003131938	350590777	PREDICTED: membrane-associated phosphatidylinositol transfer protein 3 [Sus scrofa]	0.036293
XP_003131967	311268241	PREDICTED: platelet glycoprotein Ib alpha chain [Sus scrofa]	0.000490987
XP_003131968	311268244	PREDICTED: acetylcholine receptor subunit epsilon-like [Sus scrofa]	0.0152442
XP_003131974	311268270	PREDICTED: monocarboxylate transporter 13-like [Sus scrofa]	0.00368283
XP_003131996	311268323	PREDICTED: cytochrome b5 domain-containing protein 1-like [Sus scrofa]	2.5998e-16
XP_003132000	311268329	PREDICTED: chromodomain-helicase-DNA-binding protein 3 isoform 2 [Sus scrofa]	0.0334771
XP_003132035	311268397	PREDICTED: ubiquitin carboxyl-terminal hydrolase 43 [Sus scrofa]	0.0343571
XP_003132036	350590884	PREDICTED: dehydrogenase/reductase SDR family member 7C-like [Sus scrofa]	0.0346757
XP_003132040	311268395	PREDICTED: WD repeat-containing protein 16, partial [Sus scrofa]	1.62226e-05
XP_003132047	350590906	PREDICTED: dynein heavy chain 9, axonemal [Sus scrofa]	0.0471451
XP_003132068	311268469	PREDICTED: tektin-3-like [Sus scrofa]	8.19036e-197
XP_003132095	311268514	PREDICTED: 5'(3')-deoxyribonucleotidase, mitochondrial-like [Sus scrofa]	0.0346594
XP_003132103	311268548	PREDICTED: collagen alpha-5(VI) chain [Sus scrofa]	0.0109207
XP_003132117	350590985	PREDICTED: EF-hand domain-containing family member B [Sus scrofa]	0.00928293
XP_003132179	311268718	PREDICTED: lysozyme-like protein 4-like isoform 1 [Sus scrofa]	2.96695e-122
XP_003132200	350591113	PREDICTED: kinesin-like protein KIF15-like [Sus scrofa]	1.51601e-06
XP_003132217	311268796	PREDICTED: probable threonine protease PRSS50-like [Sus scrofa]	1.61332e-14
XP_003132222	311268826	PREDICTED: putative ATP-dependent RNA helicase DHX30-like isoform 1 [Sus scrofa]	0.0156913
XP_003132230	311268846	PREDICTED: coiled-coil domain-containing protein 51-like isoform 1 [Sus scrofa]	0.0191905
XP_003132239	311268865	PREDICTED: transmembrane protein 89-like [Sus scrofa]	4.29427e-248
XP_003132261	350591220	PREDICTED: uncharacterized protein C3orf54-like [Sus scrofa]	0.0419298
XP_003132274	311268944	PREDICTED: nitrogen permease regulator 2-like protein-like [Sus scrofa]	0.0181635
XP_003132287	350591227	PREDICTED: dedicator of cytokinesis protein 3 [Sus scrofa]	0.00807895
XP_003132288	350591231	PREDICTED: protein VPRBP [Sus scrofa]	0.0464543
XP_003132297	311268986	PREDICTED: WD repeat-containing protein 82 [Sus scrofa]	0.0110401
XP_003132324	311269061	PREDICTED: PX domain containing serine/threonine kinase isoform 1 [Sus scrofa]	0.0301091
XP_003132345	311269107	PREDICTED: prickle-like protein 2 [Sus scrofa]	0.0125552
XP_003132346	350591316	PREDICTED: A disintegrin and metalloproteinase with thrombospondin motifs 9 [Sus scrofa]	0.0264329
XP_003132353	350591332	PREDICTED: kelch repeat and BTB domain-containing protein 8 [Sus scrofa]	0.0129928
XP_003132357	350591336	PREDICTED: succinyl-CoA ligase [GDP-forming] subunit beta, mitochondrial isoform 1 [Sus scrofa]	5.02469e-23
XP_003132359	350591338	PREDICTED: protein FAM19A1-like [Sus scrofa]	0.0352629
XP_003132364	311269152	PREDICTED: FERM domain-containing protein 4B [Sus scrofa]	0.0441403
XP_003132383	311269194	PREDICTED: histone-lysine N-methyltransferase SETMAR-like [Sus scrofa]	0.00687062
XP_003132394	350591412	PREDICTED: THUMP domain-containing protein 3-like [Sus scrofa]	0.0202946
XP_003132402	350591396	PREDICTED: lipoma HMGIC fusion partner-like 4 protein-like [Sus scrofa]	0.0335459
XP_003132404	350591418	PREDICTED: myotubularin-related protein 14 isoform 3 [Sus scrofa]	0.0234392
XP_003132456	311269360	PREDICTED: dnaJ homolog subfamily B member 8-like [Sus scrofa]	0.0139734
XP_003132459	350591506	PREDICTED: ruvB-like 1-like, partial [Sus scrofa]	0.0305275
XP_003132502	RASA2	RAS p21 protein activator 2 [Source:HGNC Symbol;Acc:9872]	0.0277333
XP_003132507	350591618	PREDICTED: serine/threonine-protein kinase ATR-like [Sus scrofa]	2.50497e-12
XP_003132512	311269500	PREDICTED: phospholipid scramblase 4-like [Sus scrofa]	0.000483609
XP_003132514	350591622	PREDICTED: LOW QUALITY PROTEIN: procollagen-lysine, 2-oxoglutarate 5-dioxygenase 2, partial [Sus scrofa]	0.0418952
XP_003132537	311269551	PREDICTED: G-protein coupled receptor 87 [Sus scrofa]	0.0177543
XP_003132540	350591648	PREDICTED: immunoglobulin superfamily member 10 [Sus scrofa]	0.0257458
XP_003132634	311269775	PREDICTED: tumor protein p63-regulated gene 1 protein-like [Sus scrofa]	0.0384087
XP_003132646	350591844	PREDICTED: dynamin-like 120 kDa protein, mitochondrial-like [Sus scrofa]	0.00948392
XP_003132661	311269853	PREDICTED: choline-phosphate cytidylyltransferase A [Sus scrofa]	0.0220347
XP_003132684	311269913	PREDICTED: HSPB1-associated protein 1-like [Sus scrofa]	0.00065249
XP_003132702	311269950	PREDICTED: AMY-1-associating protein expressed in testis 1-like [Sus scrofa]	0.0385063
XP_003132713	350591960	PREDICTED: GRAM domain-containing protein 1C-like [Sus scrofa]	0.00806459
XP_003132722	311269996	PREDICTED: uncharacterized protein C3orf17-like isoform 1 [Sus scrofa]	0.0189573
XP_003132724	311269998	PREDICTED: GTP-binding protein 8-like isoform 1 [Sus scrofa]	0.0371543
XP_003132742	350592012	PREDICTED: NF-kappa-B inhibitor zeta-like [Sus scrofa]	0.0440496
XP_003132744	311270050	PREDICTED: PEST proteolytic signal-containing nuclear protein-like [Sus scrofa]	0.0128576
XP_003132806	311270196	PREDICTED: protein FAM165B-like [Sus scrofa]	0.00337294
XP_003132813	311270211	PREDICTED: chromatin assembly factor 1 subunit B [Sus scrofa]	1.02583e-05
XP_003132859	311270366	PREDICTED: ADAM DEC1 [Sus scrofa]	0.00342199
XP_003132891	350592363	PREDICTED: microfibrillar-associated protein 3-like [Sus scrofa]	0.0238833
XP_003132905	311270539	PREDICTED: frizzled-10-like [Sus scrofa]	0.0189087
XP_003132922	311270597	PREDICTED: 26S proteasome non-ATPase regulatory subunit 9-like [Sus scrofa]	0.0467742
XP_003132935	350592488	PREDICTED: LOW QUALITY PROTEIN: citron Rho-interacting kinase [Sus scrofa]	0.00888665
XP_003132940	311270680	PREDICTED: LOW QUALITY PROTEIN: F-box/WD repeat-containing protein 8-like [Sus scrofa]	0.000156526
XP_003132941	350592499	PREDICTED: RING finger and transmembrane domain-containing protein 2 [Sus scrofa]	0.0202583
XP_003132957	545869059	PREDICTED: IQ domain-containing protein D isoform X1 [Sus scrofa]	0.0308279
XP_003133043	311271055	PREDICTED: apoptosis-inducing factor 3 isoform 1 [Sus scrofa]	0.0118152
XP_003133100	311271292	PREDICTED: ATP-dependent RNA helicase DDX50-like [Sus scrofa]	0.0413122
XP_003133121	311271373	PREDICTED: dnaJ homolog subfamily C member 9-like [Sus scrofa]	0.00138787
XP_003133123	350592827	PREDICTED: tetratricopeptide repeat protein 18 [Sus scrofa]	0.0477781
XP_003133142	311271452	PREDICTED: cadherin-related family member 1-like [Sus scrofa]	0.0226893
XP_003133153	311271491	PREDICTED: bone morphogenetic protein 3B-like [Sus scrofa]	0.00173382
XP_003133196	311271633	PREDICTED: kinesin family member 11 [Sus scrofa]	0.0118004
XP_003133207	545871514	PREDICTED: LOW QUALITY PROTEIN: ankyrin repeat domain-containing protein 2 [Sus scrofa]	0.0024522
XP_003133218	311271760	PREDICTED: nucleolar and coiled-body phosphoprotein 1 [Sus scrofa]	0.000518656
XP_003133311	335302474	PREDICTED: neurexophilin-2-like [Sus scrofa]	0.0162523
XP_003133385	335302639	PREDICTED: UPF0636 protein C4orf41 homolog [Sus scrofa]	0.00531971
XP_003133393	311272309	PREDICTED: ADP/ATP translocase 1-like isoform 2 [Sus scrofa]	1.43386e-13
XP_003133414	311272379	PREDICTED: G-protein coupled receptor 124 [Sus scrofa]	0.0237245
XP_003133418	311272385	PREDICTED: zinc finger protein 703 [Sus scrofa]	0.0186896
XP_003133419	335302692	PREDICTED: disintegrin and metalloproteinase domain-containing protein 5 isoform X1 [Sus scrofa]	7.03398e-05
XP_003133423	311272397	PREDICTED: dual specificity protein phosphatase 26-like [Sus scrofa]	0.0463101
XP_003133466	ACVR1C	PREDICTED: activin receptor type-1C isoform 1 [Sus scrofa]	0.0289193
XP_003133469	350593509	PREDICTED: protein TANC1, partial [Sus scrofa]	0.000266717
XP_003133492	311272552	PREDICTED: sodium channel protein type 2 subunit alpha-like isoform 1 [Sus scrofa]	0.0186778
XP_003133497	350593557	PREDICTED: tetratricopeptide repeat protein 21B-like [Sus scrofa]	0.0105789
XP_003133549	311272700	PREDICTED: heterogeneous nuclear ribonucleoprotein A3-like isoform 1 [Sus scrofa]	0.0495952
XP_003133555	311272711	PREDICTED: RNA-binding protein 45 [Sus scrofa]	0.0280368
XP_003133557	350593658	PREDICTED: pejvakin [Sus scrofa]	0.0105144
XP_003133565	311272733	PREDICTED: integrin alpha-4 [Sus scrofa]	0.00917476
XP_003133575	335303104	PREDICTED: dual specificity protein phosphatase 19-like isoform 1 [Sus scrofa]	2.64289e-08
XP_003133576	311272758	PREDICTED: fibrous sheath-interacting protein 2-like [Sus scrofa]	5.91248e-40
XP_003133577	311272756	PREDICTED: zinc finger protein 804A, partial [Sus scrofa]	0.00767859
XP_003133622	311272866	PREDICTED: BTB/POZ domain-containing protein KCTD18-like [Sus scrofa]	0.0173072
XP_003133651	311272935	PREDICTED: NADH-ubiquinone oxidoreductase 75 kDa subunit, mitochondrial isoform 1 [Sus scrofa]	1.03322e-38
XP_003133677	311272992	PREDICTED: ribulose-phosphate 3-epimerase-like [Sus scrofa]	0.018776
XP_003133678	335303327	PREDICTED: LOW QUALITY PROTEIN: protein unc-80 homolog [Sus scrofa]	0.0421924
XP_003133690	311273021	PREDICTED: fibronectin isoform 2 [Sus scrofa]	< 2.28E-302
XP_003133697	335303363	PREDICTED: X-ray repair cross-complementing protein 5 [Sus scrofa]	7.49824e-09
XP_003133717	311273106	PREDICTED: protein tyrosine phosphatase, receptor type, N isoform 1 [Sus scrofa]	0.0270736
XP_003133733	350593938	PREDICTED: cullin-3-like [Sus scrofa]	3.60004e-17
XP_003133735	350593940	PREDICTED: dedicator of cytokinesis protein 10 isoform 1 [Sus scrofa]	0.0371239
XP_003133775	311273237	PREDICTED: endothelin converting enzyme-like 1 [Sus scrofa]	0.0325876
XP_003133779	311273245	PREDICTED: acetylcholine receptor subunit gamma-like [Sus scrofa]	0.0333568
XP_003133833	311273371	PREDICTED: NADH dehydrogenase [ubiquinone] 1 alpha subcomplex subunit 10, mitochondrial-like [Sus scrofa]	5.42747e-32
XP_003133871	335303683	PREDICTED: serine protease 40-like [Sus scrofa]	8.90076e-16
XP_003133888	311273487	PREDICTED: protein FAM105A-like [Sus scrofa]	0.00882174
XP_003133901	350594175	PREDICTED: zinc finger protein 622-like [Sus scrofa]	0.00147103
XP_003133916	350594202	PREDICTED: threonyl-tRNA synthetase, cytoplasmic-like [Sus scrofa]	1.14105e-05
XP_003133941	311273594	PREDICTED: nuclear pore complex protein Nup155 isoform 1 [Sus scrofa]	0.00011839
XP_003133942	350594218	PREDICTED: RAN binding protein 3-like, partial [Sus scrofa]	0.00859713
XP_003133943	350594228	PREDICTED: WD repeat-containing protein 70, partial [Sus scrofa]	0.0060145
XP_003133965	335303858	PREDICTED: coiled-coil domain-containing protein 152-like [Sus scrofa]	0.0469602
XP_003133971	350594268	PREDICTED: uncharacterized protein C5orf34 homolog [Sus scrofa]	0.00560529
XP_003133972	311273664	PREDICTED: fibroblast growth factor 10-like [Sus scrofa]	0.0495317
XP_003133974	311273670	PREDICTED: ATP synthase subunit d, mitochondrial-like [Sus scrofa]	0.000182348
XP_003133996	311273735	PREDICTED: ATP-dependent RNA helicase DHX29 [Sus scrofa]	0.0132455
XP_003134056	311273821	PREDICTED: centromere protein K-like [Sus scrofa]	0.0438881
XP_003134057	335303971	PREDICTED: peptidylprolyl isomerase domain and WD repeat-containing protein 1-like [Sus scrofa]	0.00943888
XP_003134068	350594383	PREDICTED: cell cycle checkpoint protein RAD17-like, partial [Sus scrofa]	0.0432822
XP_003134084	311273883	PREDICTED: histone H2B subacrosomal variant-like [Sus scrofa]	1.08874e-60
XP_003134119	311273960	PREDICTED: rRNA/tRNA 2'-O-methyltransferase fibrillarin-like protein 1-like [Sus scrofa]	0.0143546
XP_003134153	311274029	PREDICTED: transcription factor SOX-30-like isoform 1 [Sus scrofa]	0.00120936
XP_003134154	350594462	PREDICTED: disintegrin and metalloproteinase domain-containing protein 19 [Sus scrofa]	0.000250441
XP_003134156	311274041	PREDICTED: protein FAM71B-like [Sus scrofa]	< 2.28E-302
XP_003134167	350594480	PREDICTED: gem-associated protein 5 [Sus scrofa]	0.0259714
XP_003134190	311274101	PREDICTED: ganglioside GM2 activator-like isoform 1 [Sus scrofa]	0.0440503
XP_003134193	335304211	PREDICTED: annexin A6-like [Sus scrofa]	0.0300171
XP_003134210	350594519	PREDICTED: A disintegrin and metalloproteinase with thrombospondin motifs 16 [Sus scrofa]	0.00623931
XP_003134215	311274155	PREDICTED: NADH dehydrogenase [ubiquinone] iron-sulfur protein 6, mitochondrial-like [Sus scrofa]	2.92578e-34
XP_003134231	311274189	PREDICTED: putative methyltransferase KIAA1456 homolog [Sus scrofa]	0.0167163
XP_003134235	350594565	PREDICTED: acid ceramidase-like [Sus scrofa]	0.00191678
XP_003134243	335304307	PREDICTED: palmitoyltransferase ZDHHC2-like [Sus scrofa]	0.0478398
XP_003134249	311274237	PREDICTED: integrator complex subunit 10 [Sus scrofa]	0.0406643
XP_003134311	350594661	PREDICTED: otoraplin-like [Sus scrofa]	0.0199603
XP_003134349	311274502	PREDICTED: probable cystatin-15-like [Sus scrofa]	0.00331266
XP_003134376	311274558	PREDICTED: vacuolar protein sorting-associated protein 16 homolog isoform 1 [Sus scrofa]	0.0252248
XP_003134407	311274644	PREDICTED: casein kinase II subunit alpha-like isoform 1 [Sus scrofa]	2.84822e-91
XP_003134414	311274652	PREDICTED: tribbles homolog 3 [Sus scrofa]	7.61204e-12
XP_003134416	311274658	PREDICTED: zinc finger CCHC domain-containing protein 3-like [Sus scrofa]	0.0118848
XP_003134489	350594934	PREDICTED: DNA topoisomerase 1 [Sus scrofa]	0.0477178
XP_003134538	311275029	PREDICTED: beta-1, 4-galactosyltransferase 5 [Sus scrofa]	0.00821016
XP_003134570	311275091	PREDICTED: motor neuron and pancreas homeobox protein 1-like [Sus scrofa]	0.0478302
XP_003134612	311275196	PREDICTED: olfactory receptor-like protein OLF3-like [Sus scrofa]	0.0412654
XP_003134614	311275204	PREDICTED: ephrin type-A receptor 1 [Sus scrofa]	0.0188419
XP_003134632	335305125	PREDICTED: potassium voltage-gated channel subfamily H member 2-like [Sus scrofa]	0.000238455
XP_003134635	311275194	PREDICTED: olfactory receptor-like protein OLF3-like [Sus scrofa]	0.0450417
XP_003134662	311275283	PREDICTED: lysine-specific demethylase 7 [Sus scrofa]	0.014748
XP_003134663	311275285	PREDICTED: poly [ADP-ribose] polymerase 12 [Sus scrofa]	0.0336492
XP_003134691	311275341	PREDICTED: solute carrier family 13 member 4 [Sus scrofa]	0.0205322
XP_003134700	350595211	PREDICTED: WD repeat-containing protein 91-like [Sus scrofa]	0.029183
XP_003134717	335305316	PREDICTED: podocalyxin-like [Sus scrofa]	0.013077
XP_003134723	311275407	PREDICTED: carboxypeptidase A5-like isoform 1 [Sus scrofa]	0.0328691
XP_003134727	335305341	PREDICTED: putative adenosylhomocysteinase 3 isoform 1 [Sus scrofa]	0.0201095
XP_003134728	311275435	PREDICTED: smoothened homolog [Sus scrofa]	0.0203239
XP_003134736	335307458	PREDICTED: transmembrane protein 209 [Sus scrofa]	0.019953
XP_003134747	311275457	PREDICTED: filamin-C isoform 1 [Sus scrofa]	5.40675e-06
XP_003134755	311275473	PREDICTED: protein FAM71F2-like [Sus scrofa]	2.22961e-22
XP_003134771	311275501	PREDICTED: transmembrane protein 229A-like [Sus scrofa]	0.000916899
XP_003134775	311275515	PREDICTED: NADH dehydrogenase [ubiquinone] 1 alpha subcomplex subunit 5-like [Sus scrofa]	1.98929e-07
XP_003134777	311275524	PREDICTED: calcium-dependent secretion activator 2 isoform 2 [Sus scrofa]	0.00429716
XP_003134795	311275518	PREDICTED: IQ motif and ubiquitin domain containing [Sus scrofa]	6.89441e-06
XP_003134818	311275602	PREDICTED: leucine-rich repeat neuronal protein 3-like [Sus scrofa]	9.98791e-05
XP_003134838	311275636	PREDICTED: septin-7-like isoform 1 [Sus scrofa]	0.00565391
XP_003134843	311275646	PREDICTED: protein dpy-19 homolog 2 [Sus scrofa]	< 2.28E-302
XP_003134876	350595403	PREDICTED: hypothetical protein LOC100516841 [Sus scrofa]	2.6827e-60
XP_003134890	311275746	PREDICTED: homeobox protein Hox-A3 [Sus scrofa]	4.57708e-05
XP_003134892	311275750	PREDICTED: homeobox protein Hox-A1-like [Sus scrofa]	0.00176848
XP_003134903	311275773	PREDICTED: non-syndromic hearing impairment protein 5 [Sus scrofa]	0.0255252
XP_003134934	311275844	PREDICTED: adipocyte enhancer-binding protein 1 [Sus scrofa]	0.0490709
XP_003134939	350595461	PREDICTED: LOW QUALITY PROTEIN: 2-oxoglutarate dehydrogenase, mitochondrial-like [Sus scrofa]	1.22843e-10
XP_003134963	335305667	PREDICTED: odorant-binding protein-like [Sus scrofa]	0.0169997
XP_003134984	311275948	PREDICTED: oral-facial-digital syndrome 1 protein [Sus scrofa]	0.00641584
XP_003135011	335305742	PREDICTED: CTP synthase 2-like [Sus scrofa]	1.2458e-13
XP_003135039	311276075	PREDICTED: DDB1- and CUL4-associated factor 8-like [Sus scrofa]	3.63554e-05
XP_003135040	311276082	PREDICTED: TGF-beta-activated kinase 1 and MAP3K7-binding protein 3 [Sus scrofa]	0.00155857
XP_003135097	335305901	PREDICTED: carbohydrate sulfotransferase 7-like [Sus scrofa]	0.00174124
XP_003135098	311276207	PREDICTED: protein Jade-3 [Sus scrofa]	0.0103892
XP_003135120	350595655	PREDICTED: RNA-binding protein 10-like [Sus scrofa]	0.0387211
XP_003135125	335306009	PREDICTED: G patch domain and KOW motifs-containing protein [Sus scrofa]	0.00198324
XP_003135131	335306025	PREDICTED: coiled-coil domain-containing protein 22 [Sus scrofa]	0.00958633
XP_003135135	335306030	PREDICTED: A-kinase anchor protein 4-like [Sus scrofa]	< 2.28E-302
XP_003135141	335306023	PREDICTED: voltage-dependent L-type calcium channel subunit alpha-1F-like [Sus scrofa]	0.000688924
XP_003135150	350595685	PREDICTED: E3 ubiquitin-protein ligase HUWE1-like [Sus scrofa]	0.00269053
XP_003135154	311276354	PREDICTED: FYVE, RhoGEF and PH domain-containing protein 1 [Sus scrofa]	0.0405837
XP_003135172	350595681	PREDICTED: structural maintenance of chromosomes protein 1A-like [Sus scrofa]	0.0402438
XP_003135174	311276334	PREDICTED: 3-hydroxyacyl-CoA dehydrogenase type-2-like isoform 1 [Sus scrofa]	8.58265e-94
XP_003135184	311276388	PREDICTED: zinc finger X-linked protein ZXDB-like [Sus scrofa]	0.0169056
XP_003135227	311276475	PREDICTED: c-X-C chemokine receptor type 3-like [Sus scrofa]	0.00699202
XP_003135253	335306235	PREDICTED: magnesium transporter protein 1 [Sus scrofa]	0.0382299
XP_003135262	350595806	PREDICTED: cylicin-1-like, partial [Sus scrofa]	< 2.28E-302
XP_003135263	335306256	PREDICTED: ribosomal protein S6 kinase alpha-6 [Sus scrofa]	0.00202414
XP_003135264	311276577	PREDICTED: MATH and LRR domain-containing protein PFE0570w-like [Sus scrofa]	0.0196148
XP_003135270	350595816	PREDICTED: kelch-like protein 4 [Sus scrofa]	0.0200206
XP_003135273	350595820	PREDICTED: protein diaphanous homolog 2, partial [Sus scrofa]	3.91193e-06
XP_003135329	335306339	PREDICTED: WW domain-binding protein 5-like [Sus scrofa]	0.0266254
XP_003135374	335306444	PREDICTED: C1GALT1-specific chaperone 1-like [Sus scrofa]	8.76548e-13
XP_003135406	335306498	PREDICTED: teneurin-1-like isoform 1 [Sus scrofa]	7.62081e-05
XP_003135408	311276912	PREDICTED: DDB1- and CUL4-associated factor 12-like protein 2-like [Sus scrofa]	0.00586369
XP_003135422	335306521	PREDICTED: inositol polyphosphate 5-phosphatase OCRL-1 isoform 1 [Sus scrofa]	0.00983188
XP_003135457	335306563	PREDICTED: hypothetical protein LOC100519584 [Sus scrofa]	0.0256046
XP_003135512	335306648	PREDICTED: mastermind-like domain containing 1 [Sus scrofa]	7.55385e-05
XP_003135545	311277183	PREDICTED: isocitrate dehydrogenase [NAD] subunit gamma mitochondrial-like isoform 1 [Sus scrofa]	2.16358e-06
XP_003135572	311277261	PREDICTED: 55 kDa erythrocyte membrane protein-like isoform 1 [Sus scrofa]	0.00581242
XP_003353235	350578071	PREDICTED: katanin p60 ATPase-containing subunit A1-like [Sus scrofa]	0.0498479
XP_003353291	335279171	PREDICTED: regulating synaptic membrane exocytosis protein 2 isoform 1 [Sus scrofa]	0.0293663
XP_003353313	335279258	PREDICTED: probable G-protein coupled receptor 63 [Sus scrofa]	0.0440138
XP_003353348	335279417	PREDICTED: interleukin-1 receptor-associated kinase 1-binding protein 1-like [Sus scrofa]	0.0486278
XP_003353431	335279788	PREDICTED: tau-tubulin kinase 2 [Sus scrofa]	0.0239608
XP_003353436	335279803	PREDICTED: zinc finger protein 106 homolog [Sus scrofa]	0.00556414
XP_003353491	350578910	PREDICTED: uncharacterized protein C18orf63-like [Sus scrofa]	0.000790215
XP_003353513	545802238	PREDICTED: unconventional myosin-IXa-like, partial [Sus scrofa]	0.0472246
XP_003353615	335280610	PREDICTED: LOW QUALITY PROTEIN: talin-1 [Sus scrofa]	0.000148331
XP_003353735	350579720	PREDICTED: laminin subunit gamma-3 partial [Sus scrofa]	0.0145555
XP_003353743	335281152	PREDICTED: probable helicase senataxin [Sus scrofa]	0.000670977
XP_003353758	335281198	PREDICTED: potassium channel subfamily T member 1 [Sus scrofa]	1.22339e-05
XP_003353761	335281212	PREDICTED: vomeronasal type-1 receptor 4-like [Sus scrofa]	0.028613
XP_003353813	335281472	PREDICTED: LOW QUALITY PROTEIN: phosphofurin acidic cluster sorting protein 1-like [Sus scrofa]	0.014851
XP_003353834	350579962	PREDICTED: neurexin-2-alpha-like isoform 1 [Sus scrofa]	0.0473353
XP_003353925	350580104	PREDICTED: mitochondrial carrier homolog 2 [Sus scrofa]	< 2.28E-302
XP_003354251	350580887	PREDICTED: serine incorporator 5-like [Sus scrofa]	0.00573153
XP_003354287	350580979	PREDICTED: WD repeat-containing protein 36-like [Sus scrofa]	0.0489261
XP_003354304	350581040	PREDICTED: putative histone-lysine N-methyltransferase PRDM6-like partial [Sus scrofa]	0.0287864
XP_003354322	335283461	PREDICTED: DNA repair protein RAD50 [Sus scrofa]	0.018243
XP_003354393	335283729	PREDICTED: serine/threonine-protein kinase 32A-like, partial [Sus scrofa]	0.0369375
XP_003354695	350581784	PREDICTED: CREB-binding protein-like, partial [Sus scrofa]	0.0272818
[truncated: 730 more rows]

## Sheet: Total Proteins-FA
Data for Analyses (2,108 IDs = 77% of total protein)					Significnatly enriched GO terms with Bemjamini and FDR ≤ 5% and 10%, respectively																																										Significant KEGG Pathways (Benjamini P≤ 5%)
From	To	Species	Gene Name		Biological Processes (BP)														Cellular Compartments (CC)														Molecular Function (MF)
NP_006249	826725	Homo sapiens	protein kinase, cGMP-dependent, type I		Category	Term	Count	%	PValue	Genes	List Total	Pop Hits	Pop Total	Fold Enrichment	Bonferroni	Benjamini	FDR		Category	Term	Count	%	PValue	Genes	List Total	Pop Hits	Pop Total	Fold Enrichment	Bonferroni	Benjamini	FDR		Category	Term	Count	%	PValue	Genes	List Total	Pop Hits	Pop Total	Fold Enrichment	Bonferroni	Benjamini	FDR		Category	Term	Count
NP_000410	811347	Homo sapiens	integrin, alpha 2b (platelet glycoprotein IIb of IIb/IIIa complex, antigen CD41)		GOTERM_BP_ALL	GO:0006091~generation of precursor metabolites and energy	81	3.84798	6.49363e-13	779212, 797595, 810802, 819825, 808811, 774963, 820480, 826497, 783905, 791517, 818987, 786726, 818908, 782765, 784242, 777586, 796352, 777438, 791099, 793209, 804478, 786696, 784309, 795721, 797203, 806903, 806900, 801768, 786664, 781273, 775108, 805402, 774265, 786351, 823719, 813022, 782325, 794064, 793950, 799766, 787383, 796635, 809539, 809354, 773892, 775279, 820161, 810724, 820871, 783221,…	1585	313	14116	2.30475	2.76437e-09	2.76437e-09	1.21486e-09		GOTERM_CC_ALL	GO:0044422~organelle part	601	28.5511	4.80827e-14	813324, 821623, 822609, 819350, 773528, 789062, 808693, 779713, 776019, 799386, 793345, 826125, 813225, 809551, 820895, 782425, 799932, 778771, 819699, 799931, 809021, 811371, 791583, 788037, 804512, 809945, 773672, 823660, 782987, 809693, 819354, 803079, 779182, 821619, 779189, 783660, 826291, 791398, 789842, 820897, 825111, 782699, 802675, 782798, 799825, 789979, 788020, 794066, 785774, 785777,…	1747	4251	15908	1.28738	3.3074e-11	1.6537e-11	7.2331e-11		GOTERM_MF_ALL	GO:0003824~catalytic activity	752	35.7245	5.8267e-19	779212, 788815, 797595, 821623, 819350, 789062, 808693, 776019, 799740, 778080, 778771, 820894, 819699, 779618, 809021, 811371, 791583, 782841, 788037, 809750, 804512, 809945, 798879, 802687, 809693, 789156, 793455, 776910, 779603, 793353, 789842, 819686, 820897, 785876, 803430, 819484, 783655, 816175, 797197, 782699, 793360, 823673, 802675, 782798, 817226, 788020, 785774, 794064, 779330, 814498,…	1711	5198	15143	1.28039	8.71674e-16	8.71674e-16	9.67814e-16		KEGG_PATHWAY	hsa05010:Alzheimer's disease	39
NP_065143	776342	Homo sapiens	ATPase type 13A1		GOTERM_BP_ALL	GO:0015980~energy derivation by oxidation of organic compounds	45	2.13777	2.53784e-10	793950, 799766, 808811, 826497, 809539, 791517, 809354, 773892, 786726, 818908, 783221, 784242, 796352, 806122, 820023, 788119, 793209, 786092, 795721, 804591, 784309, 804478, 802076, 780390, 793942, 784676, 823844, 778125, 772426, 806903, 806581, 783083, 777101, 786664, 781273, 812161, 775108, 792895, 805402, 786351, 823719, 782325, 779929, 794064, 779826	1585	144	14116	2.78312	1.08036e-06	5.40179e-07	4.74786e-07		GOTERM_CC_ALL	GO:0005737~cytoplasm	952	45.2257	3.72658e-14	779212, 797595, 785773, 821623, 789062, 823371, 776019, 799740, 778080, 813225, 799932, 819699, 799931, 809021, 809750, 793350, 809945, 798879, 773672, 824930, 779182, 824290, 823578, 825406, 815466, 779189, 779603, 793353, 826291, 789842, 819686, 783655, 797197, 793360, 782798, 785774, 794064, 778891, 816857, 793609, 779157, 818800, 809967, 823780, 811250, 776746, 826941, 797587, 804639, 826944,…	1747	7319	15908	1.18443	2.56648e-11	2.56648e-11	5.61218e-11		GOTERM_MF_ALL	GO:0001882~nucleoside binding	267	12.6841	1.85283e-11	779212, 797595, 825662, 819699, 778685, 820894, 799932, 791583, 795325, 806045, 788037, 798879, 802687, 821633, 775066, 819354, 809693, 795721, 786920, 807917, 776910, 825406, 789842, 820897, 781273, 809433, 799825, 788020, 778565, 784198, 814498, 790209, 776434, 797411, 821350, 821120, 793323, 800315, 809967, 803804, 823780, 790107, 786546, 811250, 794311, 805596, 786404, 801022, 807009, 816561,…	1711	1612	15143	1.46591	2.77183e-08	1.38592e-08	3.07755e-08		KEGG_PATHWAY	hsa05012:Parkinson's disease	35
NP_997002	789284	Homo sapiens	leucine rich repeat containing 20		GOTERM_BP_ALL	GO:0009987~cellular process	1280	60.8076	8.91269e-10	779212, 797595, 821623, 823371, 808693, 776019, 799386, 808694, 793345, 778080, 799740, 813225, 809551, 799932, 819699, 779618, 799931, 809021, 782841, 788037, 809750, 809945, 793350, 798879, 802687, 824930, 821633, 823173, 779182, 824290, 776910, 823578, 821619, 783660, 779603, 826291, 789842, 819686, 783655, 819484, 793360, 778297, 802675, 788020, 794066, 785777, 794064, 799911, 793609, 779157,…	1585	10541	14116	1.08146	3.79412e-06	1.26471e-06	1.66741e-06		GOTERM_CC_ALL	GO:0044446~intracellular organelle part	595	28.266	1.53386e-13	813324, 821623, 822609, 819350, 773528, 789062, 808693, 779713, 776019, 799386, 793345, 826125, 813225, 809551, 820895, 782425, 799932, 778771, 819699, 799931, 809021, 811371, 791583, 788037, 804512, 809945, 773672, 823660, 782987, 809693, 819354, 803079, 779182, 821619, 779189, 783660, 826291, 791398, 789842, 820897, 825111, 782699, 802675, 782798, 799825, 789979, 788020, 794066, 785774, 785777,…	1747	4225	15908	1.28237	1.05562e-10	2.63904e-11	2.30849e-10		GOTERM_MF_ALL	GO:0001883~purine nucleoside binding	264	12.5416	4.00661e-11	779212, 797595, 825662, 819699, 820894, 799932, 791583, 795325, 806045, 788037, 798879, 802687, 775066, 809693, 819354, 795721, 786920, 807917, 776910, 825406, 789842, 820897, 781273, 809433, 799825, 788020, 778565, 784198, 814498, 790209, 776434, 797411, 821350, 821120, 793323, 800315, 809967, 803804, 823780, 790107, 786546, 811250, 794311, 805596, 786404, 801022, 807009, 816561, 799853, 781145,…	1711	1601	15143	1.4594	5.99388e-08	1.99796e-08	6.65497e-08		KEGG_PATHWAY	hsa00190:Oxidative phosphorylation	35
NP_000419	786493	Homo sapiens	latent transforming growth factor beta binding protein 2		GOTERM_BP_ALL	GO:0006796~phosphate metabolic process	166	7.88599	1.82343e-08	797595, 825662, 801357, 808811, 805426, 796655, 819699, 786726, 806601, 791583, 784242, 813199, 807982, 810550, 798879, 802687, 819612, 775066, 786696, 820632, 804478, 794781, 778413, 819875, 776910, 821367, 789625, 826826, 789629, 772345, 781273, 816793, 812803, 809433, 814656, 788020, 794064, 789232, 784843, 778565, 803374, 787383, 790209, 797411, 776434, 793609, 821350, 795650, 817197, 825983,…	1585	973	14116	1.51942	7.76204e-05	1.94057e-05	3.41132e-05		GOTERM_CC_ALL	GO:0044444~cytoplasmic part	674	32.019	1.40951e-13	813324, 779212, 785773, 819350, 789062, 776019, 826125, 799740, 810235, 778080, 813225, 820895, 799932, 778771, 819699, 799931, 811371, 820886, 785862, 809750, 804512, 793350, 809945, 773672, 824930, 819354, 803079, 779182, 824290, 815466, 825406, 779189, 779603, 826291, 793353, 789842, 819686, 797197, 793360, 823673, 782798, 799825, 785774, 794064, 803273, 782279, 779330, 816857, 779157, 818800,…	1747	4895	15908	1.2538	9.70068e-11	3.23356e-11	2.12141e-10		GOTERM_MF_ALL	GO:0030554~adenyl nucleotide binding	260	12.3515	6.06378e-11	779212, 797595, 825662, 819699, 820894, 791583, 795325, 806045, 788037, 798879, 802687, 775066, 809693, 819354, 795721, 786920, 807917, 776910, 825406, 789842, 820897, 781273, 809433, 799825, 788020, 778565, 784198, 814498, 790209, 776434, 797411, 821350, 821120, 793323, 800315, 809967, 803804, 823780, 790107, 786546, 811250, 794311, 805596, 786404, 801022, 807009, 816561, 799853, 781145, 804639,…	1711	1577	15143	1.45916	9.07142e-08	2.26785e-08	1.00719e-07		KEGG_PATHWAY	hsa00020:Citrate cycle (TCA cycle)	13
NP_000035	794116	Homo sapiens	androgen receptor		GOTERM_BP_ALL	GO:0006793~phosphorus metabolic process	166	7.88599	1.82343e-08	797595, 825662, 801357, 808811, 805426, 796655, 819699, 786726, 806601, 791583, 784242, 813199, 807982, 810550, 798879, 802687, 819612, 775066, 786696, 820632, 804478, 794781, 778413, 819875, 776910, 821367, 789625, 826826, 789629, 772345, 781273, 816793, 812803, 809433, 814656, 788020, 794064, 789232, 784843, 778565, 803374, 787383, 790209, 797411, 776434, 793609, 821350, 795650, 817197, 825983,…	1585	973	14116	1.51942	7.76204e-05	1.94057e-05	3.41132e-05		GOTERM_CC_ALL	GO:0005739~mitochondrion	192	9.12114	1.01058e-11	818539, 819350, 808811, 807434, 826497, 798261, 820895, 778771, 786726, 811371, 784242, 813199, 809945, 777438, 816625, 822558, 786696, 795721, 786920, 819875, 821367, 825874, 815509, 806903, 776689, 789842, 806900, 780723, 798372, 821107, 797197, 793360, 813024, 778409, 813022, 782325, 785774, 794064, 773848, 784198, 787383, 782279, 779330, 818241, 786562, 816857, 775420, 787287, 817197, 821120,…	1747	1087	15908	1.6084	6.95279e-09	1.39056e-09	1.52049e-08		GOTERM_MF_ALL	GO:0000166~nucleotide binding	345	16.3895	1.73611e-10	802166, 779212, 797595, 819350, 825662, 778080, 782425, 799932, 820894, 819699, 791583, 775256, 795325, 806045, 788037, 798879, 802687, 775066, 819354, 809693, 795721, 786920, 802057, 807917, 776910, 825406, 779189, 791398, 780924, 789842, 820897, 781273, 802675, 809433, 799825, 788020, 778565, 784198, 814498, 790209, 776434, 797411, 821350, 821120, 793323, 800315, 809967, 803804, 823780, 790107,…	1711	2245	15143	1.36008	2.59722e-07	5.19443e-08	2.88367e-07		KEGG_PATHWAY	hsa04512:ECM-receptor interaction	23
NP_055400	791946	Homo sapiens	solute carrier family 40 (iron-regulated transporter), member 1		GOTERM_BP_ALL	GO:0045333~cellular respiration	32	1.52019	3.46335e-08	793950, 799766, 808811, 826497, 809354, 786726, 818908, 783221, 784242, 806122, 788119, 786092, 793209, 784309, 795721, 804591, 802076, 780390, 793942, 823844, 778125, 806903, 806581, 783083, 777101, 786664, 812161, 775108, 823719, 782325, 779929, 794064	1585	97	14116	2.93806	0.000147424	2.94866e-05	6.47933e-05		GOTERM_CC_ALL	GO:0044429~mitochondrial part	116	5.51069	6.82071e-10	819350, 808811, 807434, 798261, 826497, 820895, 778771, 786726, 811371, 784242, 813199, 777438, 786696, 795721, 806903, 806900, 789842, 780723, 821107, 813024, 785774, 794064, 773848, 787383, 786562, 787287, 818800, 810724, 817589, 805245, 811250, 790279, 805596, 815879, 825911, 813630, 788119, 804591, 814015, 821839, 791524, 793882, 806581, 795708, 821133, 818567, 791126, 812161, 775690, 797071,…	1747	595	15908	1.77527	4.69264e-07	5.86581e-08	1.02622e-06		GOTERM_MF_ALL	GO:0017076~purine nucleotide binding	302	14.3468	2.49467e-10	779212, 802166, 797595, 825662, 778080, 799932, 819699, 820894, 791583, 775256, 795325, 806045, 788037, 798879, 802687, 775066, 819354, 809693, 795721, 802057, 786920, 807917, 776910, 825406, 780924, 789842, 820897, 781273, 802675, 809433, 799825, 788020, 778565, 784198, 814498, 790209, 776434, 797411, 821350, 821120, 793323, 800315, 809967, 803804, 823780, 790107, 786546, 811250, 794311, 814881,…	1711	1918	15143	1.39354	3.73202e-07	6.22003e-08	4.14364e-07
NP_000034	819422	Homo sapiens	Fas (TNF receptor superfamily, member 6)		GOTERM_BP_ALL	GO:0016310~phosphorylation	137	6.50831	3.21969e-07	797595, 825662, 801357, 808811, 805426, 796655, 819699, 786726, 806601, 791583, 784242, 813199, 807982, 798879, 802687, 819612, 775066, 786696, 794781, 819875, 776910, 821367, 789625, 789629, 772345, 781273, 816793, 812803, 809433, 814656, 788020, 794064, 784843, 789232, 778565, 803374, 787383, 790209, 797411, 776434, 821350, 795650, 817197, 825983, 810315, 803804, 805245, 780375, 826725, 794311,…	1585	800	14116	1.52515	0.00136968	0.000228411	0.000602345		GOTERM_CC_ALL	GO:0005856~cytoskeleton	224	10.6413	6.36814e-10	802166, 779713, 776019, 804944, 813890, 813225, 799932, 799931, 794587, 804937, 773672, 809693, 779182, 806376, 806171, 786310, 814749, 821367, 779189, 826291, 819773, 826529, 798574, 819142, 798372, 825111, 782699, 802675, 776102, 809433, 803273, 781158, 798860, 819748, 778891, 823637, 793609, 809967, 820513, 791786, 776746, 794466, 807009, 775373, 826941, 781145, 826944, 799356, 811734, 794089,…	1747	1381	15908	1.47699	4.38128e-07	6.25897e-08	9.58132e-07		GOTERM_MF_ALL	GO:0032559~adenyl ribonucleotide binding	242	11.4964	2.18164e-09	779212, 797595, 825662, 819699, 820894, 791583, 795325, 806045, 788037, 798879, 802687, 775066, 809693, 819354, 795721, 786920, 807917, 776910, 825406, 789842, 820897, 781273, 809433, 799825, 788020, 778565, 784198, 790209, 814498, 776434, 797411, 821350, 821120, 793323, 800315, 809967, 803804, 823780, 790107, 786546, 811250, 794311, 805596, 786404, 801022, 807009, 816561, 799853, 781145, 804639,…	1711	1497	15143	1.43072	3.26373e-06	4.66248e-07	3.62371e-06
NP_057669	824407	Homo sapiens	Theg homolog (mouse)		GOTERM_BP_ALL	GO:0055114~oxidation reduction	114	5.41568	4.51807e-07	808811, 794500, 787628, 822804, 786726, 826339, 784242, 782841, 814565, 778600, 816625, 818353, 795721, 785168, 784550, 803306, 825874, 806903, 806900, 801768, 817084, 782798, 782325, 785774, 786688, 794064, 784198, 816857, 775420, 784216, 818800, 822582, 810724, 816505, 810728, 785691, 809118, 773934, 788119, 778461, 804591, 780390, 793516, 820785, 823844, 806581, 793882, 793070, 821133, 818567,…	1585	639	14116	1.58886	0.0019215	0.000274726	0.000845249		GOTERM_CC_ALL	GO:0005622~intracellular	1316	62.5178	8.68338e-10	779212, 785773, 797595, 821623, 789062, 823371, 808693, 776019, 799386, 808694, 793345, 778080, 799740, 813225, 809551, 799932, 819699, 799931, 809021, 820378, 779620, 820379, 788037, 809750, 809945, 793350, 773672, 778289, 798879, 824930, 779182, 824290, 815466, 823578, 825406, 821619, 783660, 779189, 779603, 793353, 826291, 789842, 819686, 783655, 797197, 793360, 802675, 782798, 788020, 785774,…	1747	10995	15908	1.08989	5.97416e-07	6.63796e-08	1.30648e-06		GOTERM_MF_ALL	GO:0005524~ATP binding	239	11.3539	2.57078e-09	779212, 797595, 825662, 819699, 820894, 791583, 795325, 806045, 788037, 798879, 802687, 775066, 809693, 819354, 795721, 786920, 807917, 776910, 825406, 789842, 820897, 781273, 809433, 799825, 788020, 778565, 784198, 790209, 814498, 776434, 797411, 821350, 821120, 793323, 800315, 809967, 803804, 823780, 790107, 786546, 811250, 794311, 805596, 786404, 801022, 807009, 816561, 799853, 781145, 804639,…	1711	1477	15143	1.43212	3.84588e-06	4.80736e-07	4.27007e-06
NP_000027	786637	Homo sapiens	adenosine monophosphate deaminase 1 (isoform M)		GOTERM_BP_ALL	GO:0016043~cellular component organization	351	16.6746	1.2417e-06	813324, 779212, 795075, 808800, 813083, 823371, 808693, 779713, 799386, 820895, 778771, 809021, 787053, 791583, 809326, 793350, 804512, 788037, 823660, 780524, 775066, 815701, 809693, 820632, 785168, 819875, 779182, 824290, 794483, 786310, 821367, 814749, 821619, 786712, 826291, 826529, 798574, 778956, 819142, 820897, 825111, 774673, 782699, 800291, 802675, 789979, 788020, 785777, 790922, 781158,…	1585	2498	14116	1.2514	0.00527197	0.000660522	0.00232298		GOTERM_CC_ALL	GO:0043234~protein complex	377	17.9097	6.18781e-10	802166, 779212, 822609, 823371, 808693, 808694, 776019, 799386, 793345, 778080, 809551, 799932, 819699, 778685, 786726, 809021, 811371, 787053, 791583, 809945, 804937, 788037, 823660, 817002, 819354, 809693, 801148, 803079, 779182, 806376, 806171, 794483, 786310, 821367, 814749, 778554, 821619, 786712, 779189, 780135, 786824, 826291, 819773, 793353, 826529, 824544, 778956, 820897, 781273, 785876,…	1747	2588	15908	1.32648	4.25721e-07	7.09535e-08	9.30999e-07		GOTERM_MF_ALL	GO:0005515~protein binding	1033	49.0736	5.22129e-09	779212, 823371, 808693, 799386, 776019, 793345, 799740, 778080, 809551, 799932, 819699, 809021, 819498, 788037, 793350, 798879, 773672, 802687, 824930, 823173, 779182, 776910, 823578, 821619, 779189, 793353, 826291, 789842, 779609, 783655, 797197, 793360, 778297, 802675, 810384, 788020, 794066, 785777, 789042, 798860, 785547, 778891, 793609, 809046, 779157, 809967, 823781, 820768, 811250, 776746,…	1711	8154	15143	1.12122	7.81101e-06	8.67893e-07	8.67255e-06
NP_001554	775465	Homo sapiens	interphotoreceptor matrix proteoglycan 1		GOTERM_BP_ALL	GO:0006119~oxidative phosphorylation	29	1.37767	2.01984e-06	793950, 787383, 799766, 819825, 808811, 818987, 775279, 820161, 786726, 784242, 777586, 806122, 806165, 788119, 793209, 791099, 786696, 784309, 804591, 797203, 802076, 821839, 778125, 806581, 783083, 777101, 812161, 779929, 794064	1585	98	14116	2.63545	0.00856159	0.000954927	0.00377869		GOTERM_CC_ALL	GO:0044424~intracellular part	1269	60.285	1.52772e-08	779212, 785773, 797595, 821623, 789062, 823371, 808693, 776019, 799386, 808694, 793345, 778080, 799740, 813225, 809551, 799932, 819699, 799931, 809021, 820378, 820379, 788037, 809750, 809945, 793350, 773672, 798879, 824930, 779182, 824290, 815466, 823578, 821619, 825406, 783660, 779189, 779603, 793353, 826291, 789842, 819686, 783655, 797197, 793360, 802675, 782798, 788020, 785774, 794066, 785777,…	1747	10624	15908	1.08767	1.05106e-05	1.05107e-06	2.29856e-05		GOTERM_MF_ALL	GO:0032553~ribonucleotide binding	284	13.4917	6.61483e-09	779212, 802166, 797595, 825662, 778080, 799932, 819699, 820894, 791583, 775256, 795325, 806045, 788037, 798879, 802687, 775066, 819354, 809693, 795721, 802057, 786920, 807917, 776910, 825406, 780924, 789842, 820897, 781273, 802675, 809433, 799825, 788020, 778565, 784198, 814498, 790209, 776434, 797411, 821350, 821120, 793323, 800315, 809967, 803804, 823780, 790107, 786546, 811250, 794311, 814881,…	1711	1836	15143	1.36901	9.89574e-06	9.89579e-07	1.09872e-05
NP_001558	808377	Homo sapiens	inositol polyphosphate phosphatase-like 1		GOTERM_BP_ALL	GO:0019953~sexual reproduction	85	4.038	3.18774e-06	788815, 773528, 779660, 783908, 793306, 808365, 815788, 789069, 814147, 813225, 799931, 824603, 791583, 779077, 826991, 790575, 780427, 780899, 813650, 808719, 793209, 812492, 774531, 796769, 794434, 794153, 772492, 794483, 798950, 812359, 814749, 805332, 821367, 810281, 825349, 784165, 805339, 822100, 784854, 819041, 778409, 784611, 826106, 810662, 816349, 794066, 785777, 803273, 778234, 796004,…	1585	458	14116	1.65286	0.0134786	0.0013561	0.00596354		GOTERM_CC_ALL	GO:0005743~mitochondrial inner membrane	68	3.2304	2.05214e-08	808811, 807434, 820480, 798261, 783905, 818987, 786726, 818908, 811371, 806203, 784242, 782765, 813199, 787773, 774073, 784309, 786696, 797203, 806903, 806900, 789097, 819584, 779088, 821107, 775108, 781886, 774265, 785774, 794064, 793950, 799766, 787383, 785845, 777273, 787287, 775279, 820161, 806122, 798048, 811250, 807457, 790279, 805596, 815879, 825911, 788119, 804591, 802076, 798598, 821839,…	1747	306	15908	2.02353	1.41186e-05	1.28352e-06	3.0876e-05		GOTERM_MF_ALL	GO:0032555~purine ribonucleotide binding	284	13.4917	6.61483e-09	779212, 802166, 797595, 825662, 778080, 799932, 819699, 820894, 791583, 775256, 795325, 806045, 788037, 798879, 802687, 775066, 819354, 809693, 795721, 802057, 786920, 807917, 776910, 825406, 780924, 789842, 820897, 781273, 802675, 809433, 799825, 788020, 778565, 784198, 814498, 790209, 776434, 797411, 821350, 821120, 793323, 800315, 809967, 803804, 823780, 790107, 786546, 811250, 794311, 814881,…	1711	1836	15143	1.36901	9.89574e-06	9.89579e-07	1.09872e-05
NP_000029	784752	Homo sapiens	adenomatous polyposis coli		GOTERM_BP_ALL	GO:0008152~metabolic process	943	44.7981	3.82918e-06	779212, 797595, 821623, 789062, 808693, 799386, 808694, 793345, 799740, 778080, 809551, 819699, 809021, 819498, 782841, 788037, 809750, 809945, 798879, 802687, 824930, 821633, 779182, 776910, 821619, 779603, 783660, 826291, 789842, 819686, 819484, 783655, 793360, 782798, 788020, 794066, 785774, 785777, 794064, 799911, 816857, 793609, 779157, 818800, 793323, 783663, 825812, 823780, 794729, 776007,…	1585	7647	14116	1.09825	0.0161687	0.0014808	0.00716348		GOTERM_CC_ALL	GO:0005740~mitochondrial envelope	85	4.038	2.63533e-08	810802, 808811, 807434, 820480, 798261, 783905, 818987, 786726, 818908, 811371, 782765, 784242, 806203, 813199, 787773, 823823, 774073, 777438, 786696, 784309, 797203, 806903, 825349, 806900, 789842, 789097, 819584, 779088, 821107, 775108, 781886, 774265, 823719, 785774, 794064, 793950, 799766, 787383, 785845, 777273, 787287, 775279, 818800, 820161, 781874, 782829, 806122, 798048, 805245, 811250,…	1747	419	15908	1.84726	1.81309e-05	1.51092e-06	3.96504e-05		GOTERM_MF_ALL	GO:0016787~hydrolase activity	337	16.0095	3.2595e-08	802166, 788815, 783277, 819350, 789062, 808498, 779618, 807226, 819699, 811371, 775256, 795325, 806045, 804512, 788037, 815999, 775547, 775066, 815701, 809693, 820632, 802057, 788456, 807917, 793455, 789156, 806171, 794483, 817740, 821367, 811760, 811762, 780924, 820897, 785876, 819484, 816175, 793360, 802675, 773018, 814753, 784198, 779330, 773645, 825787, 793609, 821120, 793323, 778167, 800315,…	1711	2283	15143	1.30643	4.87609e-05	4.43291e-06	5.41402e-05
NP_203528	796214	Homo sapiens	chromosome 3 open reading frame 15		GOTERM_BP_ALL	GO:0048519~negative regulation of biological process	260	12.3515	9.28582e-06	813324, 783277, 819350, 779713, 776019, 793345, 809551, 824530, 809021, 787053, 809326, 804937, 788037, 787320, 775448, 778340, 817002, 815701, 795721, 820632, 788824, 794483, 814749, 786712, 826291, 793353, 825674, 774668, 778297, 785777, 825902, 776434, 779157, 817734, 817214, 816995, 819944, 794462, 773040, 772426, 801837, 783933, 809184, 801037, 792952, 824963, 778379, 800716, 791794, 804644,…	1585	1812	14116	1.2779	0.0387588	0.00328874	0.0173707		GOTERM_CC_ALL	GO:0019866~organelle inner membrane	71	3.37292	3.35896e-08	808811, 807434, 783908, 820480, 798261, 783905, 818987, 786726, 818908, 811371, 782765, 806203, 784242, 813199, 787773, 774073, 784309, 786696, 797203, 814797, 806903, 806900, 789097, 819584, 779088, 821107, 775108, 781886, 774265, 785774, 794064, 793950, 799766, 787383, 785845, 777273, 787287, 775279, 820161, 806122, 798048, 811250, 807457, 790279, 805596, 815879, 825911, 788119, 804591, 802076,…	1747	329	15908	1.9651	2.31094e-05	1.77766e-06	5.05379e-05		GOTERM_MF_ALL	GO:0048037~cofactor binding	59	2.80285	4.92523e-08	810802, 801253, 819350, 787628, 778771, 816276, 826339, 782765, 814565, 783505, 793209, 795721, 818353, 784208, 825874, 806900, 801768, 789097, 803627, 786664, 797726, 780723, 781886, 805402, 781222, 782325, 800984, 786688, 804718, 794670, 818862, 796635, 809354, 822582, 820871, 816505, 785691, 806915, 807457, 809118, 818456, 778461, 822094, 793942, 806581, 795708, 821133, 811922, 773926, 798450,…	1711	249	15143	2.09708	7.36788e-05	6.14011e-06	8.18081e-05
NP_066973	821091	Homo sapiens	glutamate receptor interacting protein 1		GOTERM_BP_ALL	GO:0006084~acetyl-CoA metabolic process	14	0.665083	1.24954e-05	786664, 795721, 820871, 783221, 780390, 775108, 814015, 826497, 782325, 809354, 819594, 786092, 793209, 818908	1585	31	14116	4.02206	0.0518034	0.00408344	0.0233742		GOTERM_CC_ALL	GO:0031967~organelle envelope	113	5.36817	5.57712e-08	782612, 822609, 822139, 777638, 808811, 807434, 798261, 786726, 811371, 784242, 813199, 826991, 823660, 790575, 777438, 786696, 783660, 806903, 806900, 789842, 821107, 794066, 785774, 794064, 787383, 787287, 818800, 820513, 805245, 811250, 790279, 805618, 805596, 815879, 825911, 813630, 819944, 788119, 804591, 821839, 791524, 793882, 806581, 795708, 815480, 818567, 797071, 812161, 775407, 823500,…	1747	620	15908	1.65962	3.83698e-05	2.74075e-06	8.39116e-05		GOTERM_MF_ALL	GO:0050662~coenzyme binding	46	2.18527	2.14691e-07	810802, 801253, 819350, 804718, 787628, 818862, 809354, 822582, 826339, 820871, 782765, 816505, 806915, 785691, 814565, 807457, 809118, 818456, 793209, 795721, 818353, 784208, 822094, 793942, 825874, 806581, 821133, 806900, 801768, 789097, 811922, 786664, 780723, 773926, 798450, 775690, 819709, 781886, 781222, 811301, 784384, 816675, 782325, 784387, 798968, 786688	1711	181	15143	2.24927	0.000321127	2.47057e-05	0.000356602
NP_065842	803804	Homo sapiens	TAO kinase 1		GOTERM_BP_ALL	GO:0000003~reproduction	125	5.93824	1.3817e-05	788815, 773528, 787628, 789638, 789069, 808365, 815788, 813225, 814147, 799931, 826339, 824603, 791583, 778340, 826991, 790575, 802687, 790257, 817002, 823173, 774531, 812492, 796769, 772492, 794483, 812359, 821367, 805332, 814749, 786712, 825674, 805339, 779393, 800775, 778409, 784611, 778297, 810662, 794066, 785777, 786688, 803273, 819748, 815024, 805380, 796635, 821120, 778917, 808734, 794116,…	1585	767	14116	1.45143	0.057123	0.00419257	0.025846		GOTERM_CC_ALL	GO:0031966~mitochondrial membrane	80	3.80048	6.80084e-08	810802, 808811, 807434, 820480, 798261, 783905, 818987, 786726, 818908, 811371, 782765, 784242, 806203, 813199, 787773, 823823, 774073, 777438, 786696, 784309, 797203, 806903, 825349, 806900, 789842, 789097, 819584, 779088, 821107, 775108, 781886, 774265, 785774, 794064, 793950, 799766, 787383, 785845, 777273, 787287, 775279, 818800, 820161, 781874, 782829, 806122, 798048, 811250, 807457, 790279,…	1747	394	15908	1.84891	4.67887e-05	2.92436e-06	0.000102323		GOTERM_MF_ALL	GO:0016491~oxidoreductase activity	120	5.70071	1.16026e-06	808811, 794500, 787628, 822804, 786726, 826339, 784242, 782841, 814565, 778600, 816625, 818353, 795721, 785168, 786695, 784550, 803306, 825874, 806903, 806900, 801768, 817084, 782798, 782325, 785774, 786688, 794064, 784198, 816857, 775420, 784216, 818800, 822582, 816505, 810728, 785691, 790279, 809118, 815879, 773934, 778461, 804591, 780390, 793516, 820785, 823844, 793882, 806581, 793070, 821133,…	1711	689	15143	1.54143	0.00173425	0.000123975	0.00192718
NP_659454	820723	Homo sapiens	chromosome 11 open reading frame 66		GOTERM_BP_ALL	GO:0022414~reproductive process	124	5.89074	1.61423e-05	788815, 773528, 787628, 789638, 789069, 808365, 815788, 813225, 814147, 799931, 826339, 824603, 791583, 778340, 826991, 790575, 802687, 790257, 817002, 823173, 774531, 812492, 796769, 772492, 794483, 812359, 821367, 805332, 814749, 786712, 825674, 805339, 779393, 800775, 778409, 784611, 778297, 810662, 794066, 785777, 786688, 803273, 819748, 815024, 805380, 796635, 821120, 778917, 808734, 794116,…	1585	762	14116	1.44927	0.0664102	0.00457073	0.030195		GOTERM_CC_ALL	GO:0031975~envelope	113	5.36817	6.64109e-08	782612, 822609, 822139, 777638, 808811, 807434, 798261, 786726, 811371, 784242, 813199, 826991, 823660, 790575, 777438, 786696, 783660, 806903, 806900, 789842, 821107, 794066, 785774, 794064, 787383, 787287, 818800, 820513, 805245, 811250, 790279, 805618, 805596, 815879, 825911, 813630, 819944, 788119, 804591, 821839, 791524, 793882, 806581, 795708, 815480, 818567, 797071, 812161, 775407, 823500,…	1747	622	15908	1.65429	4.56897e-05	3.04604e-06	9.99199e-05		GOTERM_MF_ALL	GO:0005488~binding	1482	70.4038	2.44215e-06	779212, 797595, 821623, 823371, 808693, 776019, 799386, 793345, 778080, 799740, 809551, 799932, 819699, 809021, 819498, 782841, 816231, 788037, 793350, 773672, 798879, 802687, 824930, 821633, 823173, 779182, 824290, 776910, 794707, 823578, 825406, 821619, 779603, 779189, 793353, 826291, 789842, 779609, 783655, 819484, 797197, 793360, 802675, 778297, 782798, 810384, 788020, 794066, 785777, 789042,…	1711	12531	15143	1.04671	0.00364679	0.000243534	0.00405633
NP_001001346	773922	Homo sapiens	claudin 20		GOTERM_BP_ALL	GO:0042221~response to chemical stimulus	191	9.07363	2.06074e-05	820578, 801253, 814144, 789062, 808811, 794500, 776019, 787628, 777211, 822804, 826339, 809021, 791583, 782841, 813199, 787320, 804801, 790257, 817002, 775703, 775066, 791831, 820632, 796769, 779182, 803385, 794483, 825874, 777362, 815509, 789625, 814031, 806903, 786824, 800117, 780924, 806900, 825674, 778956, 819142, 817084, 812803, 784752, 810563, 813022, 784843, 815666, 825902, 776434, 796635,…	1585	1281	14116	1.3279	0.0839889	0.00514711	0.0385459		GOTERM_CC_ALL	GO:0043229~intracellular organelle	1080	51.3064	8.66502e-07	785773, 821623, 789062, 808693, 799386, 776019, 793345, 778080, 813225, 809551, 799932, 819699, 799931, 809021, 820378, 820379, 788037, 809750, 809945, 793350, 773672, 798879, 824930, 779182, 824290, 815466, 821619, 825406, 779189, 779603, 783660, 826291, 789842, 819686, 783655, 797197, 793360, 802675, 782798, 788020, 785774, 794066, 785777, 794064, 798860, 778891, 799911, 816857, 793609, 779157,…	1747	8977	15908	1.09551	0.000595976	3.50672e-05	0.00130371		GOTERM_MF_ALL	GO:0051287~NAD or NADH binding	18	0.855107	7.18852e-06	795721, 804718, 784208, 819350, 806581, 809354, 801768, 789097, 826339, 786664, 819709, 781222, 807457, 782325, 818456, 784387, 786688, 793209	1711	47	15143	3.38951	0.0106964	0.000671903	0.0119395
NP_006259	811653	Homo sapiens	D4, zinc and double PHD fingers family 2		GOTERM_BP_ALL	GO:0009653~anatomical structure morphogenesis	180	8.55107	2.26155e-05	801458, 782612, 786685, 777638, 823371, 808694, 789638, 816421, 777538, 787053, 791583, 809326, 795624, 808564, 813199, 780460, 778340, 782319, 803720, 822332, 796769, 819875, 779182, 786695, 805750, 799616, 794483, 786712, 803822, 778205, 779327, 798574, 812811, 797626, 790483, 812187, 784752, 800775, 820427, 800291, 784611, 778297, 813022, 785777, 810875, 803374, 774051, 819748, 811546, 782277,…	1585	1197	14116	1.33925	0.091786	0.00533434	0.0423011		GOTERM_CC_ALL	GO:0015630~microtubule cytoskeleton	98	4.65558	1.23421e-06	809813, 776019, 804944, 789638, 774125, 811424, 799932, 824603, 804937, 773672, 809693, 779182, 772492, 806376, 806171, 821433, 786310, 826529, 819773, 819142, 825111, 784752, 784611, 802675, 809433, 813021, 784547, 814656, 803273, 781158, 784359, 819748, 778891, 793899, 814681, 776899, 791786, 806621, 776746, 807009, 826941, 826944, 808743, 820016, 803755, 782475, 786227, 814625, 800925, 817335,…	1747	549	15908	1.62546	0.000848777	4.2456e-05	0.00185694		GOTERM_MF_ALL	GO:0004222~metalloendopeptidase activity	29	1.37767	8.14311e-06	788815, 792011, 781479, 824372, 813383, 794793, 776579, 773645, 810707, 798261, 825845, 795496, 807226, 826249, 774093, 779077, 790415, 798126, 800280, 799676, 808719, 820617, 788119, 784309, 824640, 812458, 811118, 784681, 775090	1711	104	15143	2.46789	0.0121082	0.00071634	0.0135248
NP_036311	801602	Homo sapiens	F-box protein 7		GOTERM_BP_ALL	GO:0043412~biopolymer modification	222	10.5463	2.04695e-05	819350, 825662, 808693, 799386, 793345, 778080, 819699, 820894, 778771, 809021, 791583, 809326, 804512, 809945, 798879, 802687, 775066, 820632, 819875, 776910, 821619, 821367, 786712, 780135, 780924, 781273, 798372, 803430, 800291, 809433, 788020, 778565, 825902, 779330, 790209, 797411, 776434, 795853, 793609, 779157, 809195, 803804, 786546, 791786, 794311, 809308, 826520, 786404, 812876, 781145,…	1585	1526	14116	1.29563	0.0834508	0.00543142	0.0382879		GOTERM_CC_ALL	GO:0043226~organelle	1080	51.3064	1.17589e-06	785773, 821623, 789062, 808693, 799386, 776019, 793345, 778080, 813225, 809551, 799932, 819699, 799931, 809021, 820378, 820379, 788037, 809750, 809945, 793350, 773672, 798879, 824930, 779182, 824290, 815466, 821619, 825406, 779189, 779603, 783660, 826291, 789842, 819686, 783655, 797197, 793360, 802675, 782798, 788020, 785774, 794066, 785777, 794064, 798860, 778891, 799911, 816857, 793609, 779157,…	1747	8989	15908	1.09404	0.000808684	4.25786e-05	0.00176919
NP_065132	805935	Homo sapiens	golgi associated PDZ and coiled-coil motif containing		GOTERM_BP_ALL	GO:0019538~protein metabolic process	378	17.9572	3.19118e-05	813324, 788815, 783277, 819350, 825662, 808693, 808694, 799386, 778080, 808498, 821102, 778771, 820894, 807226, 819699, 809021, 791583, 819498, 809326, 809945, 804512, 815999, 798879, 775547, 802687, 824930, 775066, 819354, 820632, 785168, 819875, 776910, 821367, 821619, 786712, 779603, 780135, 801543, 780924, 781273, 798372, 783655, 816175, 800291, 809433, 800984, 814753, 788020, 794066, 778565,…	1585	2812	14116	1.19718	0.127027	0.00712453	0.0596844		GOTERM_CC_ALL	GO:0043232~intracellular non-membrane-bounded organelle	357	16.9596	1.12477e-06	802166, 773528, 821623, 788598, 779713, 776019, 804944, 793345, 826125, 813890, 813225, 820895, 799932, 799931, 809021, 809326, 804937, 794587, 778340, 773672, 823660, 780524, 782987, 819354, 809693, 795721, 779182, 806376, 806171, 794483, 786310, 821367, 814749, 786712, 783660, 779189, 826291, 819773, 826529, 791398, 798574, 819142, 798372, 825111, 782699, 802675, 776102, 809433, 788020, 785777,…	1747	2596	15908	1.25224	0.000773545	4.29904e-05	0.00169229
NP_055413	825902	Homo sapiens	suppressor of cytokine signaling 7		GOTERM_BP_ALL	GO:0065008~regulation of biological quality	213	10.1188	3.97675e-05	779212, 802166, 801458, 783277, 779713, 819699, 779618, 809021, 787053, 809326, 791583, 782841, 778340, 817002, 819875, 779182, 788824, 824290, 794483, 776910, 817740, 814749, 786712, 826291, 825674, 774668, 800291, 785777, 782279, 779157, 817734, 792465, 800315, 780030, 819944, 788845, 811643, 797587, 788432, 783933, 792089, 824963, 819364, 812885, 823049, 804644, 789872, 805012, 803874, 814625,…	1585	1469	14116	1.29134	0.155739	0.00842896	0.0743719		GOTERM_CC_ALL	GO:0043228~non-membrane-bounded organelle	357	16.9596	1.12477e-06	802166, 773528, 821623, 788598, 779713, 776019, 804944, 793345, 826125, 813890, 813225, 820895, 799932, 799931, 809021, 809326, 804937, 794587, 778340, 773672, 823660, 780524, 782987, 819354, 809693, 795721, 779182, 806376, 806171, 794483, 786310, 821367, 814749, 786712, 783660, 779189, 826291, 819773, 826529, 791398, 798574, 819142, 798372, 825111, 782699, 802675, 776102, 809433, 788020, 785777,…	1747	2596	15908	1.25224	0.000773545	4.29904e-05	0.00169229
NP_001550	819999	Homo sapiens	interleukin 12 receptor, beta 2		GOTERM_BP_ALL	GO:0006996~organelle organization	195	9.26366	4.96389e-05	813324, 808693, 779713, 799386, 820895, 809021, 791583, 788037, 804512, 780524, 815701, 775066, 809693, 785168, 819875, 779182, 794483, 786310, 821619, 814749, 786712, 826291, 826529, 798574, 819142, 825111, 782699, 802675, 789979, 785777, 790922, 781158, 819748, 797411, 823637, 793609, 778167, 800315, 809195, 823780, 809572, 811250, 813630, 794466, 802967, 826941, 789548, 800178, 807509, 779928,…	1585	1332	14116	1.30381	0.190483	0.0100123	0.0928248		GOTERM_CC_ALL	GO:0005759~mitochondrial matrix	50	2.3753	2.4431e-06	810802, 819350, 826497, 798261, 820895, 818987, 778771, 818908, 774073, 793209, 795721, 786696, 806903, 795768, 789097, 788157, 773061, 786664, 780723, 812910, 813024, 823719, 773848, 786562, 818862, 809354, 820161, 810724, 820871, 783221, 819536, 817589, 798048, 817979, 811250, 818456, 805596, 814015, 821839, 795708, 821133, 777101, 791126, 775690, 775407, 824963, 784387, 798968, 791792, 802933	1747	227	15908	2.0057	0.00167944	6.72318e-05	0.00367575
NP_000014	826188	Homo sapiens	sarcoglycan, alpha (50kDa dystrophin-associated glycoprotein)		GOTERM_BP_ALL	GO:0009060~aerobic respiration	14	0.665083	5.81078e-05	795721, 784309, 780390, 793942, 826497, 809354, 818908, 786664, 783221, 775108, 806122, 782325, 788119, 786092	1585	35	14116	3.5624	0.21915	0.0102542	0.108654		GOTERM_CC_ALL	GO:0031980~mitochondrial lumen	50	2.3753	2.4431e-06	810802, 819350, 826497, 798261, 820895, 818987, 778771, 818908, 774073, 793209, 795721, 786696, 806903, 795768, 789097, 788157, 773061, 786664, 780723, 812910, 813024, 823719, 773848, 786562, 818862, 809354, 820161, 810724, 820871, 783221, 819536, 817589, 798048, 817979, 811250, 818456, 805596, 814015, 821839, 795708, 821133, 777101, 791126, 775690, 775407, 824963, 784387, 798968, 791792, 802933	1747	227	15908	2.0057	0.00167944	6.72318e-05	0.00367575
NP_065857	822927	Homo sapiens	gephyrin		GOTERM_BP_ALL	GO:0006464~protein modification process	210	9.97625	5.33652e-05	819350, 825662, 808693, 799386, 778080, 819699, 820894, 778771, 809021, 809326, 791583, 804512, 809945, 798879, 802687, 775066, 820632, 819875, 776910, 821619, 821367, 786712, 780135, 780924, 798372, 781273, 800291, 809433, 788020, 778565, 825902, 779330, 790209, 797411, 776434, 795853, 793609, 779157, 809195, 803804, 786546, 791786, 794311, 809308, 826520, 786404, 812876, 781145, 804639, 772426,…	1585	1453	14116	1.28717	0.203224	0.0102733	0.0997898		GOTERM_CC_ALL	GO:0031974~membrane-enclosed lumen	265	12.5891	2.36051e-06	813324, 819350, 773528, 821623, 825662, 789062, 808693, 788598, 799386, 776019, 793345, 826125, 821102, 809551, 820895, 778685, 778771, 809021, 791583, 809326, 788037, 787320, 778340, 823660, 782987, 817002, 775066, 815701, 819354, 795721, 785168, 814468, 794483, 778554, 821619, 786712, 783660, 780135, 786927, 826291, 791398, 824544, 780723, 820897, 782699, 800291, 782798, 809433, 788020, 794066,…	1747	1856	15908	1.30014	0.00162272	6.76659e-05	0.0035515
NP_001543	787495	Homo sapiens	insulin-like growth factor binding protein 4																GOTERM_CC_ALL	GO:0031012~extracellular matrix	68	3.2304	2.17483e-06	792011, 781479, 805802, 797689, 794793, 823371, 776579, 807226, 787053, 784168, 806202, 798126, 778537, 823173, 785736, 788456, 794483, 792574, 790976, 775465, 800380, 812811, 793960, 812458, 811323, 819484, 774673, 800485, 800775, 800291, 814755, 775090, 821332, 786493, 803177, 819577, 789332, 773645, 825845, 810626, 781261, 813116, 817683, 790415, 826660, 776603, 780030, 813584, 799865, 818990,…	1747	345	15908	1.79479	0.00149516	6.80105e-05	0.00327213
NP_000017	782508	Homo sapiens	adenylosuccinate lyase																GOTERM_CC_ALL	GO:0044430~cytoskeletal part	151	7.1734	2.28572e-06	790880, 802166, 809813, 777638, 824333, 779713, 805426, 776019, 789638, 804944, 818532, 808365, 811424, 774125, 813225, 780455, 799932, 799931, 824603, 813199, 804937, 773672, 809693, 779182, 772492, 825063, 806376, 806171, 821433, 786310, 821367, 814749, 779189, 826291, 819773, 826529, 825111, 784752, 802675, 784611, 809433, 813021, 814656, 784547, 803273, 781158, 784359, 772213, 798860, 819748,…	1747	952	15908	1.44432	0.00157134	6.83705e-05	0.00343897
NP_037434	804639	Homo sapiens	eukaryotic elongation factor-2 kinase																GOTERM_CC_ALL	GO:0044420~extracellular matrix part	32	1.52019	2.16694e-06	805802, 823371, 776579, 810626, 781261, 813116, 787053, 806202, 826660, 780030, 823173, 799865, 785736, 818990, 794483, 792574, 790976, 800380, 795660, 812811, 804813, 811323, 774673, 800775, 800291, 781103, 814755, 821332, 826696, 803177, 819523, 800275	1747	117	15908	2.4905	0.00148974	7.09905e-05	0.00326026
NP_000018	821997	Homo sapiens	aspartylglucosaminidase																GOTERM_CC_ALL	GO:0043233~organelle lumen	259	12.304	4.23254e-06	813324, 773528, 821623, 819350, 825662, 789062, 808693, 788598, 799386, 776019, 793345, 826125, 821102, 809551, 820895, 778685, 778771, 809021, 791583, 809326, 788037, 787320, 778340, 823660, 782987, 817002, 775066, 815701, 819354, 795721, 785168, 814468, 794483, 778554, 821619, 786712, 783660, 780135, 786927, 826291, 791398, 824544, 780723, 820897, 782699, 800291, 782798, 809433, 788020, 794066,…	1747	1820	15908	1.29584	0.00290776	0.000111994	0.00636797
NP_001092903	778891	Homo sapiens	Janus kinase and microtubule interacting protein 1																GOTERM_CC_ALL	GO:0005578~proteinaceous extracellular matrix	63	2.99287	5.57796e-06	792011, 781479, 805802, 794793, 797689, 823371, 776579, 807226, 787053, 784168, 806202, 798126, 778537, 823173, 785736, 794483, 792574, 790976, 775465, 800380, 812811, 793960, 812458, 811323, 819484, 774673, 800485, 800775, 800291, 814755, 775090, 821332, 786493, 803177, 819577, 789332, 773645, 825845, 810626, 781261, 813116, 817683, 790415, 826660, 776603, 780030, 799865, 818990, 785557, 795414,…	1747	320	15908	1.79272	0.00383029	0.000142125	0.0083921
NP_001547	789625	Homo sapiens	inhibitor of kappa light polypeptide gene enhancer in B-cells, kinase beta																GOTERM_CC_ALL	GO:0042995~cell projection	115	5.46318	7.00174e-06	820578, 801253, 777638, 789638, 785248, 811424, 824603, 813199, 810550, 790575, 822558, 791831, 796769, 779182, 772492, 806376, 794483, 806171, 805750, 812359, 821367, 826291, 800117, 782230, 805339, 797626, 784752, 813022, 813021, 790267, 785172, 777897, 776434, 793609, 793997, 817734, 793899, 795140, 794116, 791786, 794466, 819944, 812679, 781145, 820118, 799356, 772426, 795660, 808944, 774462,…	1747	697	15908	1.50241	0.00480563	0.000172029	0.0105341
NP_001130002	824017	Homo sapiens	serpin peptidase inhibitor, clade E (nexin, plasminogen activator inhibitor type 1), member 2																GOTERM_CC_ALL	GO:0031090~organelle membrane	165	7.83848	1.6572e-05	782612, 774030, 820578, 801253, 777638, 824333, 808811, 794500, 807434, 798261, 819699, 786726, 811371, 784242, 813199, 809945, 807930, 826991, 778600, 804388, 790575, 777438, 790257, 822332, 786696, 820568, 819875, 803079, 821367, 792026, 779189, 783660, 806903, 789842, 806900, 821107, 820427, 790267, 815414, 785774, 794064, 790922, 787383, 782279, 780774, 787287, 818800, 791239, 806627, 820513,…	1747	1096	15908	1.37087	0.0113369	0.000393083	0.0249309
NP_671714	786227	Homo sapiens	A kinase (PRKA) anchor protein (yotiao) 9																GOTERM_CC_ALL	GO:0032991~macromolecular complex	412	19.5724	2.91977e-05	779212, 822609, 823371, 808693, 808694, 776019, 799386, 793345, 778080, 782425, 809551, 819699, 799932, 809021, 811371, 791583, 809945, 788037, 823660, 819354, 809693, 803079, 779182, 821619, 779189, 826291, 793353, 791398, 779515, 778956, 820897, 785876, 825111, 782699, 802675, 789979, 799825, 788020, 803273, 794064, 798860, 779330, 800699, 778891, 823637, 779157, 793323, 800315, 809967, 782969,…	1747	3155	15908	1.18911	0.0198879	0.000669386	0.043921
NP_065853	813351	Homo sapiens	KIAA1377
NP_006221	786927	Homo sapiens	polymerase (DNA directed), delta 2, regulatory subunit 50kDa
NP_653251	816857	Homo sapiens	alcohol dehydrogenase, iron containing, 1
NP_055429	819041	Homo sapiens	proteasome (prosome, macropain) activator subunit 4
NP_001165131	781196	Homo sapiens	cytochrome b5 reductase 3
NP_653259	819603	Homo sapiens	dedicator of cytokinesis 11
NP_000012	813199	Homo sapiens	presenilin 1
NP_055421	814268	Homo sapiens	hect domain and RLD 3
NP_009034	806581	Homo sapiens	NADH dehydrogenase (ubiquinone) flavoprotein 1, 51kDa
NP_001128206	773367	Homo sapiens	chromosome 1 open reading frame 94
NP_009032	818862	Homo sapiens	sarcosine dehydrogenase
NP_009031	797203	Homo sapiens	ATP synthase, H+ transporting, mitochondrial F0 complex, subunit E
NP_783328	778917	Homo sapiens	DNA (cytosine-5-)-methyltransferase 3 alpha
NP_570849	799190	Homo sapiens	optic atrophy 1 (autosomal dominant)
NP_037466	794055	Homo sapiens	GDP-mannose pyrophosphorylase B
NP_000005	787908	Homo sapiens	alpha-2-macroglobulin
NP_001004485	779837	Homo sapiens	olfactory receptor, family 13, subfamily F, member 1
NP_671722	791777	Homo sapiens	family with sequence similarity 110, member B
NP_065159	793728	Homo sapiens	lysozyme-like 6
NP_065860	791800	Homo sapiens	Rho GTPase activating protein 20
NP_038476	800176	Homo sapiens	bromodomain adjacent to zinc finger domain, 1A
NP_006235	806361	Homo sapiens	protein phosphatase 2, regulatory subunit B', beta isoform
NP_653262	805942	Homo sapiens	chromosome 10 open reading frame 82
NP_001004713	792976	Homo sapiens	olfactory receptor, family 1, subfamily I, member 1
NP_065880	805436	Homo sapiens	KIAA1432
NP_038477	808095	Homo sapiens	bromodomain adjacent to zinc finger domain, 2A
XP_001925360	618561	Sus scrofa	similar to AER61 glycosyltransferase
NP_009046	779026	Homo sapiens	tumor necrosis factor, alpha-induced protein 6
NP_006230	785817	Homo sapiens	protein phosphatase, EF-hand calcium binding domain 2
NP_000407	822282	Homo sapiens	interferon gamma receptor 1
NP_001035292	806269	Homo sapiens	progestin and adipoQ receptor family member III
NP_653263	809715	Homo sapiens	proteasome (prosome, macropain) subunit, alpha type, 8
NP_009043	786214	Homo sapiens	thrombospondin 3
NP_644805	813650	Homo sapiens	signal transducer and activator of transcription 3 (acute-phase response factor)
XP_001929448	610449	Sus scrofa	similar to unactive progesterone receptor, 23 kD
XP_001924224	618999	Sus scrofa	similar to MAN2C1 protein
NP_079321	790067	Homo sapiens	BAI1-associated protein 2-like 2
NP_059509	773978	Homo sapiens	ubiquilin 3
NP_037450	774957	Homo sapiens	HLA-B associated transcript 2-like
NP_065875	816535	Homo sapiens	Rho GTPase activating protein 21
NP_005552	773945	Homo sapiens	lysosomal-associated membrane protein 1
NP_659441	820617	Homo sapiens	ADAM metallopeptidase domain 32
NP_065148	810563	Homo sapiens	resistin
NP_065873	786410	Homo sapiens	potassium channel, subfamily T, member 1
NP_006284	825983	Homo sapiens	TYRO3 protein tyrosine kinase
NP_057623	781222	Homo sapiens	sirtuin (silent mating type information regulation 2 homolog) 6 (S. cerevisiae)
NP_848620	819902	Homo sapiens	actin-like 9
NP_000072	819142	Homo sapiens	lysosomal trafficking regulator
NP_056128	805531	Homo sapiens	Rho guanine nucleotide exchange factor (GEF) 12
NP_065180	812722	Homo sapiens	chromosome 15 open reading frame 17
NP_006280	789529	Homo sapiens	talin 1
NP_653235	802808	Homo sapiens	lysozyme-like 4
NP_000071	800634	Homo sapiens	cholinergic receptor, nicotinic, epsilon
NP_659491	782943	Homo sapiens	WD repeat domain 16
NP_659490	789555	Homo sapiens	ubiquilin-like
NP_001074008	804650	Homo sapiens	coiled-coil domain containing 150
NP_001123614	804513	Homo sapiens	von Willebrand factor A domain containing 5A
NP_659499	805390	Homo sapiens	zinc finger with UFM1-specific peptidase domain
NP_079330	804512	Homo sapiens	valosin containing protein (p97)/p47 complex interacting protein 1
NP_001004052	801765	Homo sapiens	olfactory receptor, family 52, subfamily B, member 2
NP_005580	785691	Homo sapiens	aldehyde dehydrogenase 6 family, member A1
NP_076404	789879	Homo sapiens	G protein-coupled receptor 87
NP_079334	783311	Homo sapiens	tripartite motif-containing 46
NP_008911	820895	Homo sapiens	mitochondrial transcription termination factor
NP_079333	782422	Homo sapiens	chromosome 14 open reading frame 45
NP_056507	816935	Homo sapiens	C3 and PZP-like, alpha-2-macroglobulin domain containing 8
NP_006297	794773	Homo sapiens	structural maintenance of chromosomes 1A
NP_848631	786192	Homo sapiens	lipocalin 12
NP_001098676	826660	Homo sapiens	laminin, alpha 4
NP_000467	818241	Homo sapiens	adenylate kinase 1
NP_001098673	815565	Homo sapiens	RUN and SH3 domain containing 1
NP_000468	803627	Homo sapiens	albumin
NP_006298	783208	Homo sapiens	sushi-repeat-containing protein, X-linked
NP_005578	803787	Homo sapiens	myocyte enhancer factor 2A
NP_005579	810707	Homo sapiens	meprin A, alpha (PABA peptide hydrolase)
NP_065169	813760	Homo sapiens	sal-like 4 (Drosophila)
NP_005575	799616	Homo sapiens	mab-21-like 1 (C. elegans)
NP_001004453	819325	Homo sapiens	olfactory receptor, family 1, subfamily L, member 6
NP_000475	810642	Homo sapiens	amyloid beta (A4) precursor protein
NP_001153212	818195	Homo sapiens	lymphotoxin alpha (TNF superfamily, member 1)
NP_065811	801505	Homo sapiens	HECT, C2 and WW domain containing E3 ubiquitin protein ligase 2
NP_001501	805012	Homo sapiens	glutamate receptor, ionotropic, delta 2
NP_000058	775136	Homo sapiens	carbonic anhydrase II
NP_001160158	779212	Homo sapiens	phosphofructokinase, muscle
NP_001159605	812811	Homo sapiens	Fraser syndrome 1
NP_071361	819783	Homo sapiens	G patch domain containing 3
NP_079345	798142	Homo sapiens	zinc finger protein 703
NP_000057	774425	Homo sapiens	complement component 8, beta polypeptide
NP_057648	819334	Homo sapiens	cell cycle exit and neuronal differentiation 1
NP_079348	819364	Homo sapiens	prostaglandin E synthase 2
NP_001128247	806171	Homo sapiens	kinesin light chain 2
NP_057646	812885	Homo sapiens	toll-like receptor 7
NP_068813	805036	Homo sapiens	suppression of tumorigenicity 14 (colon carcinoma)
NP_000439	783482	Homo sapiens	recombination activating gene 1
NP_036367	809534	Homo sapiens	SREBF chaperone
NP_848604	822256	Homo sapiens	syntaxin binding protein 4
NP_036361	813359	Homo sapiens	5'-nucleotidase, cytosolic II
NP_065822	802344	Homo sapiens	HECT domain and ankyrin repeat containing, E3 ubiquitin protein ligase 1
NP_065821	780455	Homo sapiens	cingulin
NP_003461	807866	Homo sapiens	ubiquitin specific peptidase 7 (herpes virus-associated)
NP_057653	778340	Homo sapiens	T-box 3
NP_001160164	811779	Homo sapiens	chromosome 11 open reading frame 91
NP_001106212	797132	Homo sapiens	potassium voltage-gated channel, Shaw-related subfamily, member 1
NP_057651	817495	Homo sapiens	BRCA2 and CDKN1A interacting protein
NP_056529	777021	Homo sapiens	G0/G1switch 2
NP_037423	812431	Homo sapiens	cleavage and polyadenylation specific factor 1, 160kDa
NP_065828	826839	Homo sapiens	sortilin-related VPS10 domain containing receptor 2
NP_056112	783294	Homo sapiens	KIAA1045
NP_071394	789673	Homo sapiens	claspin homolog (Xenopus laevis)
NP_653208	784554	Homo sapiens	cytochrome b5 domain containing 1
NP_006677	813890	Homo sapiens	actin-like 7B
NP_006678	819235	Homo sapiens	actin-like 7A
NP_001123630	824616	Homo sapiens	myosin IB
NP_653206	799932	Homo sapiens	septin 12
NP_653223	797462	Homo sapiens	DC-STAMP domain containing 2
NP_036371	819350	Homo sapiens	sirtuin (silent mating type information regulation 2 homolog) 3 (S. cerevisiae)
NP_699178	775385	Homo sapiens	transmembrane protein 86A
NP_001127696	786502	Homo sapiens	inositol polyphosphate-4-phosphatase, type I, 107kDa
NP_079358	804916	Homo sapiens	centromere protein T
NP_699179	814115	Homo sapiens	F-box and WD repeat domain containing 8
NP_057657	785264	Homo sapiens	GEM interacting protein
NP_000448	798450	Homo sapiens	hepatocyte nuclear factor 4, alpha
NP_001034484	795260	Homo sapiens	chromosome 9 open reading frame 68
NP_001034485	806609	Homo sapiens	macrophage expressed 1
NP_065192	792110	Homo sapiens	poly(A) binding protein interacting protein 2B
NP_036372	818456	Homo sapiens	sirtuin (silent mating type information regulation 2 homolog) 4 (S. cerevisiae)
NP_056520	818260	Homo sapiens	small G protein signaling modulator 3
NP_003449	791863	Homo sapiens	bassoon (presynaptic cytomatrix protein)
NP_065831	798375	Homo sapiens	patched domain containing 2
NP_056513	789033	Homo sapiens	G patch domain and KOW motifs
NP_001128642	825479	Homo sapiens	C1q and tumor necrosis factor related protein 7
NP_003451	789332	Homo sapiens	zona pellucida glycoprotein 2 (sperm receptor)
NP_056516	821102	Homo sapiens	chromosome 2 open reading frame 30
NP_659482	811929	Homo sapiens	coiled-coil domain containing 151
NP_056519	812590	Homo sapiens	PPPDE peptidase domain containing 2
NP_001136022	803184	Homo sapiens	WD repeat domain 47
NP_056100	814753	Homo sapiens	WD repeat domain 7
NP_006666	772947	Homo sapiens	tetraspanin 9
NP_116078	795070	Homo sapiens	zinc finger protein 607
NP_056174	774823	Homo sapiens	solute carrier family 39 (zinc transporter), member 14
NP_056170	821912	Homo sapiens	suppressor of zeste 12 homolog (Drosophila)
NP_878918	820513	Homo sapiens	spectrin repeat containing, nuclear envelope 2
NP_002356	789813	Homo sapiens	melanoma antigen family B, 3
NP_002346	820302	Homo sapiens	mannose-6-phosphate receptor (cation dependent)
NP_060592	791126	Homo sapiens	aspartyl-tRNA synthetase 2, mitochondrial
NP_066275	816629	Homo sapiens	haptoglobin-related protein; haptoglobin
NP_001034451	791099	Homo sapiens	ATPase, H+ transporting, lysosomal 42kDa, V1 subunit C2
NP_001077422	816231	Homo sapiens	thyroid adenoma associated
NP_958357	791604	Homo sapiens	zinc finger protein 644
NP_009097	804797	Homo sapiens	phosphatidylinositol binding clathrin assembly protein
NP_056169	822609	Homo sapiens	nucleoporin 188kDa
NP_000940	825085	Homo sapiens	prolactin receptor
NP_001092	777044	Homo sapiens	actin, beta
NP_001091	800959	Homo sapiens	actin, alpha 1, skeletal muscle
NP_079389	816856	Homo sapiens	similar to protein phosphatase 1, regulatory subunit 2; protein phosphatase 1, regulatory (inhibitor) subunit 2 pseudogene 4; chromosome 13 open reading frame 18
NP_056162	803227	Homo sapiens	RIMS binding protein 2
NP_001090894	617676	Sus scrofa	aryl hydrocarbon receptor nuclear translocator-like
NP_056161	795533	Homo sapiens	zinc finger, FYVE domain containing 26
NP_004488	799455	Homo sapiens	forkhead box A3
NP_001129711	824057	Homo sapiens	PR domain containing 6
NP_001137180	609538	Sus scrofa	glycerol kinase
NP_004484	807457	Homo sapiens	hydroxysteroid (17-beta) dehydrogenase 10
NP_001077430	777572	Homo sapiens	WD repeat domain 62
NP_653203	798220	Homo sapiens	chromosome 16 open reading frame 78
NP_001008270	805761	Homo sapiens	transmembrane protein 89
NP_076423	790161	Homo sapiens	FUN14 domain containing 2
NP_000910	783370	Homo sapiens	peptidylglycine alpha-amidating monooxygenase
NP_631894	775090	Homo sapiens	ADAM metallopeptidase with thrombospondin type 1 motif, 14
NP_056154	792952	Homo sapiens	activity-dependent neuroprotector homeobox
NP_056157	789387	Homo sapiens	peptidylprolyl isomerase domain and WD repeat containing 1
NP_000483	820843	Homo sapiens	cystic fibrosis transmembrane conductance regulator (ATP-binding cassette sub-family C, member 7)
NP_002377	800760	Homo sapiens	tubulin, beta 3; melanocortin 1 receptor (alpha melanocyte stimulating hormone receptor)
NP_000915	786195	Homo sapiens	phosphodiesterase 1B, calmodulin-dependent
NP_000480	774934	Homo sapiens	alpha thalassemia/mental retardation syndrome X-linked (RAD54 homolog, S. cerevisiae)
NP_115859	790976	Homo sapiens	tenascin XB; tenascin XA pseudogene
NP_059990	822644	Homo sapiens	M-phase phosphoprotein 8
XP_001924630	613219	Sus scrofa	similar to Uncharacterized protein C1orf54 homolog precursor (Protein L259)
NP_000478	784854	Homo sapiens	arylsulfatase A
NP_001034437	813598	Homo sapiens	EGF-containing fibulin-like extracellular matrix protein 1
NP_543152	809308	Homo sapiens	dual specificity phosphatase 19
NP_066925	788456	Homo sapiens	serine peptidase inhibitor, Kunitz type, 2
NP_056143	784164	Homo sapiens	adenosylhomocysteinase-like 2
NP_002364	804937	Homo sapiens	microtubule-associated protein 1A
NP_000497	794781	Homo sapiens	coagulation factor II (thrombin)
NP_002366	820016	Homo sapiens	microtubule-associated protein 4
NP_066923	778771	Homo sapiens	NFS1 nitrogen fixation 1 homolog (S. cerevisiae)
NP_000493	822804	Homo sapiens	eosinophil peroxidase
NP_000491	793070	Homo sapiens	cytochrome P450, family 21, subfamily A, polypeptide 2
NP_116062	782100	Homo sapiens	polycomb group ring finger 1
NP_066284	820908	Homo sapiens	dehydrogenase/reductase (SDR family) member 4
NP_056138	810127	Homo sapiens	KIAA0776
NP_751944	803953	Homo sapiens	olfactory receptor, family 4, subfamily Q, member 3
NP_001093130	826520	Homo sapiens	leucine rich repeat neuronal 3
NP_004454	797626	Homo sapiens	FYVE, RhoGEF and PH domain containing 1
NP_004456	777063	Homo sapiens	fibroblast growth factor 10
NP_066933	821332	Homo sapiens	collagen, type XIV, alpha 1
NP_149991	823823	Homo sapiens	glycerol kinase 2
NP_859067	814681	Homo sapiens	centromere protein V
NP_001005181	778247	Homo sapiens	olfactory receptor, family 56, subfamily B, member 4
NP_001005182	817765	Homo sapiens	olfactory receptor, family 6, subfamily C, member 1
NP_751911	819699	Homo sapiens	calcium/calmodulin-dependent protein kinase II gamma
NP_009053	817002	Homo sapiens	upstream transcription factor 1
NP_056979	800716	Homo sapiens	geminin, DNA replication inhibitor
NP_066549	773980	Homo sapiens	ADP-ribosyltransferase 4 (Dombrock blood group)
NP_859061	797493	Homo sapiens	zinc and ring finger 4
NP_009057	818836	Homo sapiens	valosin-containing protein
NP_859063	818795	Homo sapiens	KN motif and ankyrin repeat domains 4
NP_002304	798574	Homo sapiens	actin binding LIM protein 1
NP_919296	822361	Homo sapiens	ubiquitin-conjugating enzyme E2, J2 (UBC6 homolog, yeast)
NP_006200	808327	Homo sapiens	ectonucleotide pyrophosphatase/phosphodiesterase 2
NP_065895	821279	Homo sapiens	chromosome 8 open reading frame 79
NP_004444	806900	Homo sapiens	electron-transferring-flavoprotein dehydrogenase
NP_001054	780030	Homo sapiens	transferrin
NP_066941	799931	Homo sapiens	cylicin, basic protein of sperm head cytoskeleton 1
NP_001056	804156	Homo sapiens	tumor necrosis factor receptor superfamily, member 1A
NP_002300	778297	Homo sapiens	leukemia inhibitory factor (cholinergic differentiation factor)
NP_001058	776843	Homo sapiens	topoisomerase (DNA) II alpha 170kDa
NP_001106758	617088	Sus scrofa	lactate dehydrogenase B
NP_056988	783097	Homo sapiens	eukaryotic translation initiation factor 5B
NP_009062	825498	Homo sapiens	zinc finger protein 75D
NP_001996	795152	Homo sapiens	feline sarcoma oncogene
NP_919289	784547	Homo sapiens	kinesin family member 24
NP_006212	813949	Homo sapiens	peptidylprolyl cis/trans isomerase, NIMA-interacting 1
NP_004437	788040	Homo sapiens	glutamyl-prolyl-tRNA synthetase
NP_002334	817740	Homo sapiens	lactotransferrin
NP_004472	823008	Homo sapiens	UDP-N-acetyl-alpha-D-galactosamine:polypeptide N-acetylgalactosaminyltransferase 2 (GalNAc-T2)
NP_001088	778234	Homo sapiens	acrosin
NP_149972	786243	Homo sapiens	lactate dehydrogenase A-like 6B
NP_001089	783221	Homo sapiens	aconitase 2, mitochondrial
NP_149971	780072	Homo sapiens	heat shock protein, alpha-crystallin-related, B9
NP_056190	796347	Homo sapiens	dual serine/threonine and tyrosine protein kinase
NP_000957	787995	Homo sapiens	retinoic acid receptor, gamma
NP_000956	815839	Homo sapiens	retinoic acid receptor, beta
NP_001080	806330	Homo sapiens	ATP-binding cassette, sub-family A (ABC1), member 3
NP_835454	806678	Homo sapiens	otopetrin 2
NP_056999	817914	Homo sapiens	atlastin GTPase 1
NP_569735	798685	Homo sapiens	carbohydrate (N-acetylgalactosamine 4-0) sulfotransferase 14
NP_758424	807917	Homo sapiens	ATP-binding cassette, sub-family A (ABC1), member 5
NP_569733	814914	Homo sapiens	ubiquitin protein ligase E3B
NP_001967	788559	Homo sapiens	enolase 3 (beta, muscle)
NP_002328	813648	Homo sapiens	low density lipoprotein receptor-related protein associated protein 1
NP_002325	787480	Homo sapiens	low density lipoprotein receptor-related protein 4
NP_955353	812492	Homo sapiens	zona pellucida binding protein 2
NP_955352	814065	Homo sapiens	PHD finger protein 17
NP_002323	826073	Homo sapiens	low density lipoprotein-related protein 1 (alpha-2-macroglobulin receptor)
NP_803431	805142	Homo sapiens	ferritin mitochondrial
NP_001070	810315	Homo sapiens	zeta-chain (TCR) associated protein kinase 70kDa
NP_001157566	777822	Homo sapiens	COP9 constitutive photomorphogenic homolog subunit 7A (Arabidopsis)
NP_004460	809369	Homo sapiens	c-fos induced growth factor (vascular endothelial growth factor D)
NP_066968	799556	Homo sapiens	cyclin D binding myb-like transcription factor 1
NP_835464	795480	Homo sapiens	NIMA (never in mitosis gene a)- related kinase 8
NP_009087	776254	Homo sapiens	zinc finger, X-linked, duplicated A
NP_835465	786851	Homo sapiens	gasdermin A
NP_001154816	806414	Homo sapiens	checkpoint with forkhead and ring finger domains
NP_004514	809693	Homo sapiens	kinesin family member 11
NP_001129	804801	Homo sapiens	agouti related protein homolog (mouse)
NP_803875	811949	Homo sapiens	polycystic kidney and hepatic disease 1 (autosomal recessive)-like 1
NP_001125	794153	Homo sapiens	alpha-fetoprotein
NP_001950	796244	Homo sapiens	eukaryotic translation elongation factor 1 beta 2; eukaryotic translation elongation factor 1 beta 2-like
NP_689847	806604	Homo sapiens	transcription elongation factor A (SII) N-terminal and central domain containing
NP_001116698	784384	Homo sapiens	mitochondrial translation optimization 1 homolog (S. cerevisiae)
NP_001077395	774624	Homo sapiens	asparaginase like 1
NP_689848	824428	Homo sapiens	oncoprotein induced transcript 3
NP_060647	813382	Homo sapiens	NEDD4 binding protein 2
NP_066576	826826	Homo sapiens	myotubularin related protein 3
NP_078613	772881	Homo sapiens	wingless-type MMTV integration site family, member 2B
NP_003804	788815	Homo sapiens	ADAM metallopeptidase domain 21 pseudogene; ADAM metallopeptidase domain 21
NP_999534	614502	Sus scrofa	voltage-dependent anion channel 2
NP_942147	806652	Homo sapiens	pleckstrin homology-like domain, family B, member 3
NP_003801	794404	Homo sapiens	tumor necrosis factor (ligand) superfamily, member 10
NP_060128	783950	Homo sapiens	kelch-like 28 (Drosophila)
NP_004521	798126	Homo sapiens	matrix metallopeptidase 2 (gelatinase A, 72kDa gelatinase, 72kDa type IV collagenase)
NP_001154829	802573	Homo sapiens	FCH domain only 1
NP_631908	816962	Homo sapiens	TruB pseudouridine (psi) synthase homolog 1 (E. coli)
NP_055022	794252	Homo sapiens	CD5 molecule
NP_001136	794483	Homo sapiens	angiogenin, ribonuclease, RNase A family, 5
NP_444510	812359	Homo sapiens	outer dense fiber of sperm tails 3
NP_001139	815737	Homo sapiens	ankyrin 2, neuronal
NP_999521	616247	Sus scrofa	regulator of G-protein signaling 5
NP_863654	806915	Homo sapiens	acyl-CoA thioesterase 7
NP_009139	773848	Homo sapiens	mitochondrial ribosomal protein L3
NP_942131	819594	Homo sapiens	acetyl-Coenzyme A carboxylase alpha
NP_001143	775407	Homo sapiens	solute carrier family 25 (mitochondrial carrier; adenine nucleotide translocator), member 5; solute carrier family 25 (mitochondrial carrier; adenine nucleotide translocator), member 5 pseudogene 8
NP_009133	797197	Homo sapiens	A kinase (PRKA) anchor protein 10
NP_055018	797086	Homo sapiens	adaptor-related protein complex 2, alpha 1 subunit
NP_001142	820480	Homo sapiens	solute carrier family 25 (mitochondrial carrier; adenine nucleotide translocator), member 4
NP_620641	804118	Homo sapiens	EPS8-like 3
NP_055030	802687	Homo sapiens	insulin receptor-related receptor
NP_942559	782612	Homo sapiens	prickle homolog 2 (Drosophila)
NP_004535	777101	Homo sapiens	NADH dehydrogenase (ubiquinone) 1 alpha subcomplex, 10, 42kDa
NP_064447	799911	Homo sapiens	BarH-like homeobox 2
NP_689825	797118	Homo sapiens	coiled-coil domain containing 116
NP_612146	773778	Homo sapiens	actin-related protein T1
NP_001138500	804217	Homo sapiens	Paralemmin-3
NP_004949	781874	Homo sapiens	mechanistic target of rapamycin (serine/threonine kinase)
NP_060142	807509	Homo sapiens	transient receptor potential cation channel, subfamily M, member 7
NP_004542	793950	Homo sapiens	NADH dehydrogenase (ubiquinone) Fe-S protein 3, 30kDa (NADH-coenzyme Q reductase)
NP_789791	805824	Homo sapiens	NLR family, pyrin domain containing 10
NP_004543	802076	Homo sapiens	similar to NADH dehydrogenase (ubiquinone) Fe-S protein 5, 15kDa (NADH-coenzyme Q reductase); NADH dehydrogenase (ubiquinone) Fe-S protein 5, 15kDa (NADH-coenzyme Q reductase)
NP_004544	784242	Homo sapiens	NADH dehydrogenase (ubiquinone) Fe-S protein 6, 13kDa (NADH-coenzyme Q reductase)
NP_008882	782699	Homo sapiens	TAF5 RNA polymerase II, TATA box binding protein (TBP)-associated factor, 100kDa
NP_004540	779929	Homo sapiens	NADH dehydrogenase (ubiquinone) 1, subcomplex unknown, 2, 14.5kDa
NP_001154	813083	Homo sapiens	amyloid beta (A4) precursor protein-binding, family A, member 1
NP_001019265	817589	Homo sapiens	nuclear receptor subfamily 3, group C, member 1 (glucocorticoid receptor)
NP_542406	785134	Homo sapiens	sperm associated antigen 4-like
NP_057272	803881	Homo sapiens	actin-like 6B
NP_055040	791801	Homo sapiens	protein phosphatase 2 (formerly 2A), regulatory subunit A, alpha isoform
XP_001924597	612842	Sus scrofa	similar to solute carrier family 4, sodium bicarbonate transporter-like, member 11
NP_891550	794793	Homo sapiens	ADAM metallopeptidase with thrombospondin type 1 motif, 9
NP_057278	785876	Homo sapiens	guanine nucleotide binding protein (G protein), beta 5
NP_001922	820871	Homo sapiens	dihydrolipoamide S-acetyltransferase
NP_004548	780460	Homo sapiens	Notch homolog 4 (Drosophila)
NP_055042	772862	Homo sapiens	solute carrier family 5 (low affinity glucose cotransporter), member 4
NP_001926	814144	Homo sapiens	dipeptidyl-peptidase 4
NP_001014440	797246	Homo sapiens	outer dense fiber of sperm tails 3B
NP_004111	778570	Homo sapiens	guanylate binding protein 2, interferon-inducible
NP_001019764	772375	Homo sapiens	zinc finger, MYND-type containing 17
NP_612157	810892	Homo sapiens	pygopus homolog 2 (Drosophila)
NP_001014443	809195	Homo sapiens	ubiquitin specific peptidase 21
NP_001038025	617709	Sus scrofa	protein phosphatase 1 catalytic subunit gamma isoform
NP_004935	812579	Homo sapiens	deoxyribonuclease I-like 3
NP_060130	793345	Homo sapiens	GATA zinc finger domain containing 2A
NP_055904	801022	Homo sapiens	cullin 9
NP_060132	774959	Homo sapiens	transient receptor potential cation channel, subfamily M, member 6
NP_004932	793323	Homo sapiens	DEAH (Asp-Glu-Ala-His) box polypeptide 8
NP_055901	811826	Homo sapiens	dendrin
NP_542412	803177	Homo sapiens	collagen, type XI, alpha 2
NP_055037	786726	Homo sapiens	NADH dehydrogenase (ubiquinone) 1 alpha subcomplex, 8, 19kDa
NP_009157	815980	Homo sapiens	neurexophilin 2
NP_004121	792895	Homo sapiens	glycogenin 1
NP_005255	814198	Homo sapiens	GDNF family receptor alpha 1
NP_689804	788381	Homo sapiens	coiled-coil domain containing 63
NP_004123	819021	Homo sapiens	hyaluronan binding protein 2
NP_060689	780043	Homo sapiens	coiled-coil domain containing 87
NP_003851	804402	Homo sapiens	similar to barrier-to-autointegration factor; barrier to autointegration factor 1
NP_004126	795721	Homo sapiens	isocitrate dehydrogenase 3 (NAD+) gamma
NP_071894	791873	Homo sapiens	RAB17, member RAS oncogene family
NP_061164	816155	Homo sapiens	ADP-ribosylation-like factor 6 interacting protein 4
NP_005251	808734	Homo sapiens	growth differentiation factor 9
NP_005250	802094	Homo sapiens	myostatin
NP_002266	808606	Homo sapiens	keratin 15
NP_002262	823660	Homo sapiens	importin 5
NP_055938	818407	Homo sapiens	FERM domain containing 4B
NP_002798	826804	Homo sapiens	proteasome (prosome, macropain) 26S subunit, non-ATPase, 1
NP_680480	780135	Homo sapiens	peptidylprolyl isomerase (cyclophilin)-like 2
NP_001072993	819408	Homo sapiens	phosphoribosylaminoimidazole carboxylase, phosphoribosylaminoimidazole succinocarboxamide synthetase
NP_001026855	782487	Homo sapiens	tumor protein p53 binding protein, 2
NP_061174	791903	Homo sapiens	CTTNBP2 N-terminal like
NP_996769	827008	Homo sapiens	coiled-coil domain containing 18
NP_002269	798860	Homo sapiens	keratin 32
NP_057253	796381	Homo sapiens	suppressor of fused homolog (Drosophila)
NP_060672	808841	Homo sapiens	transmembrane protein 57
NP_115765	805257	Homo sapiens	ADP-ribosylation factor GTPase activating protein 2
NP_001008709	786351	Homo sapiens	protein phosphatase 1, catalytic subunit, alpha isoform
NP_115759	794631	Homo sapiens	Hermansky-Pudlak syndrome 3
NP_001102	819508	Homo sapiens	adenosine deaminase, RNA-specific
NP_002272	815951	Homo sapiens	keratin 81
NP_378663	814221	Homo sapiens	beta-transducin repeat containing
NP_002274	772213	Homo sapiens	keratin 85
NP_937879	800178	Homo sapiens	Rho guanine nucleotide exchange factor (GEF) 11
NP_001072989	811040	Homo sapiens	kinectin 1 (kinesin receptor)
NP_055926	780946	Homo sapiens	Nedd4 binding protein 3
NP_055927	798950	Homo sapiens	microtubule associated serine/threonine kinase 2
NP_060156	805720	Homo sapiens	ganglioside induced differentiation associated protein 2
NP_001005519	811717	Homo sapiens	olfactory receptor, family 6, subfamily C, member 68
NP_937872	791633	Homo sapiens	regulator of G-protein signaling 12
NP_002781	787507	Homo sapiens	proteasome (prosome, macropain) subunit, alpha type, 5
NP_060191	782987	Homo sapiens	coiled-coil and C2 domain containing 1A
NP_004148	780968	Homo sapiens	protein kinase, cAMP-dependent, regulatory, type II, alpha
NP_891988	818276	Homo sapiens	procollagen-lysine, 2-oxoglutarate 5-dioxygenase 2
NP_002782	775955	Homo sapiens	proteasome (prosome, macropain) subunit, alpha type, 6
NP_001025231	779737	Homo sapiens	sterile alpha motif domain containing 5
NP_002284	823371	Homo sapiens	laminin, gamma 1 (formerly LAMB2)
NP_061195	786449	Homo sapiens	interleukin 17 receptor B
NP_002283	819523	Homo sapiens	laminin, beta 2 (laminin S)
NP_055951	808166	Homo sapiens	stabilin 1
NP_009123	778167	Homo sapiens	suppressor of Ty 16 homolog (S. cerevisiae); suppressor of Ty 16 homolog (S. cerevisiae) pseudogene
NP_115789	822401	Homo sapiens	chromosome 15 open reading frame 48
NP_009128	815484	Homo sapiens	frizzled homolog 10 (Drosophila)
NP_004902	784725	Homo sapiens	protein disulfide isomerase family A, member 4
NP_002282	800775	Homo sapiens	laminin, beta 1
NP_891991	807460	Homo sapiens	ninein (GSK3B interacting protein)
NP_597677	815099	Homo sapiens	Nipped-B homolog (Drosophila)
NP_999517	618743	Sus scrofa	ATPase, Ca++ transporting, plasma membrane 1
NP_705618	784280	Homo sapiens	nucleoporin 155kDa
NP_055958	785625	Homo sapiens	methionyl aminopeptidase 1
NP_002790	783409	Homo sapiens	proteasome (prosome, macropain) subunit, beta type, 7
NP_003841	786092	Homo sapiens	succinate-CoA ligase, ADP-forming, beta subunit
NP_003840	818908	Homo sapiens	succinate-CoA ligase, alpha subunit
NP_001138552	803888	Homo sapiens	hypothetical protein FLJ35848
NP_060695	815100	Homo sapiens	smu-1 suppressor of mec-8 and unc-52 homolog (C. elegans)
NP_001117	822004	Homo sapiens	adenylosuccinate synthase
NP_899062	772476	Homo sapiens	glutathione S-transferase omega 2
NP_004510	793686	Homo sapiens	potassium voltage-gated channel, KQT-like subfamily, member 3
NP_001120	784640	Homo sapiens	AE binding protein 1
NP_001122	782683	Homo sapiens	cysteine-rich secretory protein 1
NP_057229	779154	Homo sapiens	chromosome 19 open reading frame 56
NP_002786	789403	Homo sapiens	proteasome (prosome, macropain) subunit, beta type, 3
NP_002788	784081	Homo sapiens	proteasome (prosome, macropain) subunit, beta type, 5
NP_001035232	785172	Homo sapiens	sodium channel, voltage-gated, type II, alpha subunit
NP_071441	816218	Homo sapiens	fructosamine 3 kinase
NP_055979	807025	Homo sapiens	pleckstrin homology domain containing, family M (with RUN domain) member 2
NP_071443	803705	Homo sapiens	DMRT-like family A1
NP_005209	815666	Homo sapiens	defensin, beta 1
NP_071440	792089	Homo sapiens	Ras-related GTP binding C
NP_003357	788119	Homo sapiens	ubiquinol-cytochrome c reductase core protein II
NP_003356	784309	Homo sapiens	ubiquinol-cytochrome c reductase core protein I
NP_037392	805964	Homo sapiens	SAP30 binding protein
NP_056534	810626	Homo sapiens	collagen, type V, alpha 3
NP_057218	780080	Homo sapiens	plasma glutamate carboxypeptidase
NP_858045	818242	Homo sapiens	nuclear receptor coactivator 3
NP_061129	817522	Homo sapiens	cytokine-like 1
NP_001012267	777743	Homo sapiens	centromere protein P
NP_008832	807394	Homo sapiens	myosin IXA
NP_008835	791583	Homo sapiens	similar to protein kinase, DNA-activated, catalytic polypeptide; protein kinase, DNA-activated, catalytic polypeptide
NP_055490	810462	Homo sapiens	ciliary rootlet coiled-coil, rootletin
NP_055497	827123	Homo sapiens	suppression of tumorigenicity 18 (breast carcinoma) (zinc finger protein)
NP_055494	803273	Homo sapiens	centrosomal protein 57kDa
NP_008830	809354	Homo sapiens	isocitrate dehydrogenase 3 (NAD+) beta
NP_055495	780390	Homo sapiens	KIAA0100
NP_057207	807982	Homo sapiens	interleukin-1 receptor-associated kinase 4
NP_003365	798048	Homo sapiens	voltage-dependent anion channel 1; similar to voltage-dependent anion channel 1
NP_001012660	821765	Homo sapiens	GRAM domain containing 2
NP_055962	783317	Homo sapiens	centrosomal protein 68kDa
NP_077024	825520	Homo sapiens	DEXH (Asp-Glu-X-His) box polypeptide 58
NP_003363	802102	Homo sapiens	von Hippel-Lindau binding protein 1
NP_004170	788514	Homo sapiens	tryptophan hydroxylase 1
NP_858058	779354	Homo sapiens	O-linked N-acetylglucosamine (GlcNAc) transferase (UDP-N-acetylglucosamine:polypeptide-N-acetylglucosaminyl transferase)
NP_003359	815263	Homo sapiens	ubiquitin specific peptidase 1
NP_005223	820689	Homo sapiens	EPH receptor A1
NP_004178	784550	Homo sapiens	lysine (K)-specific demethylase 5C
NP_775961	821514	Homo sapiens	chromosome 9 open reading frame 126
NP_003869	808918	Homo sapiens	gamma-glutamyl hydrolase (conjugase, folylpolygammaglutamyl hydrolase)
NP_065917	778335	Homo sapiens	kelch-like 1 (Drosophila)
NP_003373	807319	Homo sapiens	vasoactive intestinal peptide receptor 2
NP_003377	775476	Homo sapiens	zonadhesin
NP_004184	823735	Homo sapiens	golgi-specific brefeldin A resistant guanine nucleotide exchange factor 1
NP_057200	789381	Homo sapiens	ankyrin repeat and SOCS box-containing 4
NP_005236	820980	Homo sapiens	FAT tumor suppressor homolog 1 (Drosophila)
NP_001092086	788583	Homo sapiens	chromosome 1 open reading frame 43
NP_001116635	616360	Sus scrofa	polyamine-modulated factor 1
NP_001138587	789547	Homo sapiens	protein phosphatase 1, regulatory (inhibitor) subunit 3G
NP_036294	818630	Homo sapiens	F-box and leucine-rich repeat protein 6
NP_057615	790237	Homo sapiens	Kruppel-like factor 3 (basic)
NP_003877	781202	Homo sapiens	A kinase (PRKA) anchor protein 4
XP_001927263	611931	Sus scrofa	tyrosine 3-monooxygenase/tryptophan 5-monooxygenase activation protein, zeta polypeptide
NP_003384	797076	Homo sapiens	wingless-type MMTV integration site family, member 8B
NP_005600	805402	Homo sapiens	phosphorylase, glycogen, muscle
NP_003385	778537	Homo sapiens	wingless-type MMTV integration site family, member 10B
NP_659399	806270	Homo sapiens	phosphatidylethanolamine-binding protein 4
NP_001035207	773623	Homo sapiens	ArfGAP with RhoGAP domain, ankyrin repeat and PH domain 1
NP_004194	824835	Homo sapiens	protein kinase, membrane associated tyrosine/threonine 1
NP_036286	772574	Homo sapiens	eukaryotic translation initiation factor 2C, 2
NP_001013728	778701	Homo sapiens	lipid storage droplet protein 5
NP_001116628	610652	Sus scrofa	PDZ binding kinase
NP_665806	819191	Homo sapiens	netrin 5
NP_848526	794066	Homo sapiens	germ cell-less homolog 1 (Drosophila)-like; germ cell-less homolog 1 (Drosophila)
NP_001012279	776405	Homo sapiens	KIAA0408; chromosome 6 open reading frame 174
NP_005248	778308	Homo sapiens	GATA binding protein 6
NP_722575	782734	Homo sapiens	H1 histone family, member O, oocyte-specific
NP_057603	797689	Homo sapiens	ameloblastin (enamel matrix protein)
NP_001116244	811342	Homo sapiens	ArfGAP with GTPase domain, ankyrin repeat and PH domain 2
NP_009187	776960	Homo sapiens	solute carrier organic anion transporter family, member 2B1
NP_001011718	801780	Homo sapiens	XK, Kell blood group complex subunit-related family, member 7
NP_001034935	792114	Homo sapiens	chromosome 19 open reading frame 36
NP_009186	811574	Homo sapiens	xylosylprotein beta 1,4-galactosyltransferase, polypeptide 7 (galactosyltransferase I)
NP_999352	611473	Sus scrofa	toll-like receptor 8
NP_689893	780758	Homo sapiens	transmembrane protein 154
NP_006720	801095	Homo sapiens	diaphanous homolog 2 (Drosophila)
NP_999577	615732	Sus scrofa	cytochrome P450 1A1
NP_999350	616864	Sus scrofa	microsomal triglyceride transfer protein
NP_055464	790858	Homo sapiens	scaffold attachment factor B2
NP_055463	806294	Homo sapiens	DAZ interacting protein 3, zinc finger
NP_683720	809619	Homo sapiens	proteasome (prosome, macropain) subunit, beta type, 8 (large multifunctional peptidase 7)
NP_060606	782475	Homo sapiens	asp (abnormal spindle) homolog, microcephaly associated (Drosophila)
NP_055458	781272	Homo sapiens	zinc finger protein 516
NP_689472	825334	Homo sapiens	chromosome 15 open reading frame 42
NP_055051	785111	Homo sapiens	glyceronephosphate O-acyltransferase
NP_009181	813871	Homo sapiens	Kruppel-like factor 8
NP_001013758	809167	Homo sapiens	family with sequence similarity 47, member C
NP_008871	791096	Homo sapiens	SRY (sex determining region Y)-box 5
NP_005622	797648	Homo sapiens	smoothened homolog (Drosophila)
NP_005623	780574	Homo sapiens	small optic lobes homolog (Drosophila)
NP_647593	794949	Homo sapiens	bridging integrator 1
NP_009173	805618	Homo sapiens	DEAD (Asp-Glu-Ala-As) box polypeptide 19B
NP_004953	822334	Homo sapiens	growth differentiation factor 10
NP_008878	816308	Homo sapiens	signal recognition particle 72kDa
NP_008879	825406	Homo sapiens	heat shock protein 70kDa family, member 13
NP_001078837	814416	Homo sapiens	zinc finger protein 655
NP_002721	817197	Homo sapiens	protein kinase, cAMP-dependent, catalytic, alpha
NP_002730	776434	Homo sapiens	protein kinase C, gamma
NP_055446	797168	Homo sapiens	SH3 and PX domains 2A
NP_001106197	793211	Homo sapiens	KIAA0284
NP_055064	809551	Homo sapiens	nuclear receptor subfamily 2, group E, member 3
NP_009171	793877	Homo sapiens	dual specificity phosphatase 12
NP_005615	787898	Homo sapiens	chemokine (C-C motif) ligand 25
NP_005613	773061	Homo sapiens	acyl-CoA synthetase medium-chain family member 3
NP_055067	789100	Homo sapiens	solute carrier family 25 (mitochondrial carrier; ornithine transporter) member 15
NP_689870	780899	Homo sapiens	gametogenetin
NP_065102	811734	Homo sapiens	fascin homolog 3, actin-bundling protein, testicular (Strongylocentrotus purpuratus)
NP_071425	774531	Homo sapiens	epididymal sperm binding protein 1
NP_071428	782969	Homo sapiens	centromere protein K
NP_037374	815478	Homo sapiens	chromosome 16 open reading frame 80
NP_734465	813668	Homo sapiens	unc-5 homolog B (C. elegans)
NP_037375	779337	Homo sapiens	secretogranin III
XP_001929412	617831	Sus scrofa	similar to Putative RNA-binding protein 15 (RNA-binding motif protein 15) (One-twenty two protein)
NP_001121962	617224	Sus scrofa	prospero homeobox 1
NP_061754	823781	Homo sapiens	protocadherin beta 11
NP_004992	794064	Homo sapiens	NADH dehydrogenase (ubiquinone) 1 alpha subcomplex, 7, 14.5kDa
NP_004990	777638	Homo sapiens	myosin VI
NP_620687	807226	Homo sapiens	ADAM metallopeptidase with thrombospondin type 1 motif, 16
NP_077027	779515	Homo sapiens	apolipoprotein O
NP_938015	779196	Homo sapiens	SET and MYND domain containing 1
NP_055079	809433	Homo sapiens	polo-like kinase 4 (Drosophila)
NP_620686	781479	Homo sapiens	ADAM metallopeptidase with thrombospondin type 1 motif, 15
NP_976248	776555	Homo sapiens	chromosome 3 open reading frame 54
NP_071437	813872	Homo sapiens	solute carrier family 39 (zinc transporter), member 8
NP_071436	773541	Homo sapiens	chromosome 10 open reading frame 54
NP_002700	804478	Homo sapiens	protein phosphatase 1, catalytic subunit, beta isoform; speedy homolog A (Xenopus laevis)
NP_055472	810595	Homo sapiens	KIAA0406
NP_689883	820379	Homo sapiens	chromosome 2 open reading frame 51
NP_002705	797107	Homo sapiens	protein phosphatase 1, regulatory (inhibitor) subunit 10
NP_008848	825302	Homo sapiens	retinoid X receptor, gamma
NP_001013764	776250	Homo sapiens	diacylglycerol kinase, kappa
NP_055080	779077	Homo sapiens	ADAM metallopeptidase domain 28
NP_001106177	820444	Homo sapiens	scinderin
NP_848565	789538	Homo sapiens	WD repeat domain 40B
NP_006705	798156	Homo sapiens	sphingomyelin phosphodiesterase, acid-like 3A
NP_005201	784119	Homo sapiens	crystallin, gamma B
NP_001038066	616024	Sus scrofa	ribosomal protein S3
NP_006703	801357	Homo sapiens	Fas-activated serine/threonine kinase
NP_060612	775876	Homo sapiens	integrator complex subunit 10
NP_149440	790947	Homo sapiens	keratin associated protein 2-1; keratin associated protein 2-4; keratin associated protein 2-3; similar to keratin associated protein 2-4; keratin associated protein 2-2
NP_705895	783663	Homo sapiens	homeobox A3
NP_115507	782174	Homo sapiens	armadillo repeat containing 2
NP_115508	818342	Homo sapiens	HORMA domain containing 1
NP_055548	784117	Homo sapiens	zinc finger, FYVE domain containing 16
NP_006342	811250	Homo sapiens	translocase of inner mitochondrial membrane 44 homolog (yeast)
NP_065990	777897	Homo sapiens	copine V
NP_001124390	806024	Homo sapiens	tubulin tyrosine ligase-like family, member 6
NP_036440	785168	Homo sapiens	lysine (K)-specific demethylase 2A
NP_006347	775279	Homo sapiens	ATP synthase, H+ transporting, mitochondrial F0 complex, subunit d
NP_001129052	822304	Homo sapiens	chromosome 19 open reading frame 71
NP_065988	787687	Homo sapiens	Fanconi anemia, complementation group M
NP_612398	819355	Homo sapiens	family with sequence similarity 114, member A1
NP_001005496	816314	Homo sapiens	olfactory receptor, family 5, subfamily D, member 16
NP_064733	776872	Homo sapiens	activin A receptor, type IB
NP_115511	808944	Homo sapiens	fibrous sheath CABYR binding protein
NP_612396	776166	Homo sapiens	glucose 6 phosphatase, catalytic, 3
NP_055550	799386	Homo sapiens	PHD finger protein 16
NP_075259	776910	Homo sapiens	fibroblast growth factor receptor 2
NP_006756	809945	Homo sapiens	tumor suppressor candidate 3
NP_112477	811780	Homo sapiens	chemokine (C-C motif) receptor 9
XP_001929329	618994	Sus scrofa	similar to HT021
NP_055558	823548	Homo sapiens	KIAA0232
NP_003523	812936	Homo sapiens	histone cluster 1, H3j; histone cluster 1, H3i; histone cluster 1, H3h; histone cluster 1, H3g; histone cluster 1, H3f; histone cluster 1, H3e; histone cluster 1, H3d; histone cluster 1, H3c; histone cluster 1, H3b; histone cluster 1, H3a; histone cluster 1, H2ad; histone cluster 2, H3a; histone cluster 2, H3c; histone cluster 2, H3d
NP_036450	790952	Homo sapiens	leucine zipper-EF-hand containing transmembrane protein 1
NP_001005486	786500	Homo sapiens	olfactory receptor, family 4, subfamily K, member 15
NP_005677	782319	Homo sapiens	SRY (sex determining region Y)-box 13
NP_005675	814426	Homo sapiens	G protein-coupled receptor 52
NP_068750	776673	Homo sapiens	DEAH (Asp-Glu-Ala-His) box polypeptide 35
NP_115500	804260	Homo sapiens	haloacid dehalogenase-like hydrolase domain containing 2
NP_001034795	796510	Homo sapiens	chromosome 7 open reading frame 63
NP_002006	787320	Homo sapiens	forkhead box O1
NP_787128	824584	Homo sapiens	proteasome (prosome, macropain) 26S subunit, non-ATPase, 13
NP_065574	815127	Homo sapiens	choline acetyltransferase
NP_001442	773568	Homo sapiens	forkhead box F1
NP_006368	824290	Homo sapiens	unc-13 homolog B (C. elegans)
NP_001011551	795190	Homo sapiens	C1GALT1-specific chaperone 1
NP_064716	813024	Homo sapiens	arginyl-tRNA synthetase 2, mitochondrial
NP_002805	774312	Homo sapiens	proteasome (prosome, macropain) 26S subunit, non-ATPase, 10
NP_064714	786153	Homo sapiens	pappalysin 2
NP_665872	783874	Homo sapiens	ankyrin repeat and sterile alpha motif domain containing 4B
NP_001159755	816009	Homo sapiens	RGM domain family, member A
NP_001017964	790360	Homo sapiens	YdjC homolog (bacterial)
NP_036417	820656	Homo sapiens	potassium voltage-gated channel, subfamily H (eag-related), member 4
NP_006775	811278	Homo sapiens	WD repeat domain 3
NP_056211	790015	Homo sapiens	armadillo repeat containing 8
NP_001435	786477	Homo sapiens	fatty acid binding protein 5-like 2; fatty acid binding protein 5 (psoriasis-associated); fatty acid binding protein 5-like 8; fatty acid binding protein 5-like 7; fatty acid binding protein 5-like 9
NP_612373	814741	Homo sapiens	protein arginine methyltransferase 10 (putative)
NP_001017967	789194	Homo sapiens	MARVEL domain containing 3
NP_001438	817845	Homo sapiens	FAT tumor suppressor homolog 2 (Drosophila)
NP_002804	818113	Homo sapiens	proteasome (prosome, macropain) 26S subunit, non-ATPase, 9
NP_006373	798754	Homo sapiens	CMT1A duplicated region transcript 1
NP_055531	786738	Homo sapiens	ArfGAP with coiled-coil, ankyrin repeat and PH domains 1
NP_663736	773926	Homo sapiens	acyl-Coenzyme A binding domain containing 5
NP_001018121	795618	Homo sapiens	podocalyxin-like
NP_000303	811407	Homo sapiens	protein C (inactivator of coagulation factors Va and VIIIa)
NP_665877	787084	Homo sapiens	glutathione transferase zeta 1
NP_000304	788845	Homo sapiens	protein S (alpha)
NP_065970	779182	Homo sapiens	amyotrophic lateral sclerosis 2 (juvenile)
NP_612369	777510	Homo sapiens	leucine rich repeat containing 16B
NP_005656	804944	Homo sapiens	ecotropic viral integration site 5
NP_001017975	795325	Homo sapiens	HFM1, ATP-dependent DNA helicase homolog (S. cerevisiae)
NP_612366	790187	Homo sapiens	coiled-coil domain containing 109A
NP_065976	795014	Homo sapiens	cache domain containing 1
XP_001924974	615590	Sus scrofa	similar to Dynein heavy chain 8, axonemal (Ciliary dynein heavy chain 8) (Axonemal beta dynein heavy chain 8)
NP_570715	786712	Homo sapiens	multiple endocrine neoplasia I
NP_006763	827129	Homo sapiens	synaptic Ras GTPase activating protein 1 homolog (rat)
NP_001428	790343	Homo sapiens	estrogen receptor 2 (ER beta)
NP_570718	817214	Homo sapiens	relaxin/insulin-like family peptide receptor 2
NP_006761	820487	Homo sapiens	macrophage receptor with collagenous structure
NP_006388	780058	Homo sapiens	ribonuclease H2, subunit A
NP_000316	818894	Homo sapiens	paired-like homeodomain 2
NP_065086	774275	Homo sapiens	phospholipid scramblase 4
NP_031373	815414	Homo sapiens	adaptor-related protein complex 4, epsilon 1 subunit
NP_000311	777652	Homo sapiens	quinoid dihydropteridine reductase
NP_003578	822841	Homo sapiens	DEAH (Asp-Glu-Ala-His) box polypeptide 16
NP_065082	785862	Homo sapiens	ankyrin repeat domain 2 (stretch responsive muscle)
NP_056227	821070	Homo sapiens	chromosome 3 open reading frame 17
NP_079229	825216	Homo sapiens	chromosome 12 open reading frame 30
NP_006380	825558	Homo sapiens	hypoxia up-regulated 1
NP_001128128	791590	Homo sapiens	zinc finger protein 662
NP_055501	796764	Homo sapiens	KIAA0355
NP_006383	777165	Homo sapiens	NOP56 ribonucleoprotein homolog (yeast)
NP_055502	790542	Homo sapiens	KIAA0226
NP_055504	788778	Homo sapiens	dedicator of cytokinesis 10
NP_006384	780747	Homo sapiens	nebulette
NP_006796	782425	Homo sapiens	heterogeneous nuclear ribonucleoprotein A0
NP_056234	785547	Homo sapiens	matrix-remodelling associated 5
NP_001034761	819820	Homo sapiens	Yip1 interacting factor homolog B (S. cerevisiae)
NP_037541	779660	Homo sapiens	follistatin
NP_003588	826421	Homo sapiens	Kruppel-like factor 11
NP_003585	820897	Homo sapiens	transcription termination factor, RNA polymerase II
NP_003586	782386	Homo sapiens	tyrosylprotein sulfotransferase 2
NP_003581	822185	Homo sapiens	cullin 3
NP_065079	804388	Homo sapiens	solute carrier family 17 (sodium-dependent inorganic phosphate cotransporter), member 6
NP_114407	814468	Homo sapiens	chromosome 1 open reading frame 124
NP_116569	791749	Homo sapiens	MLX interacting protein-like
NP_006397	815643	Homo sapiens	peroxiredoxin 4
NP_055518	810603	Homo sapiens	Vpr (HIV-1) binding protein
NP_003568	786787	Homo sapiens	undifferentiated embryonic cell transcription factor 1
NP_000323	817098	Homo sapiens	ataxin 1
NP_065074	809184	Homo sapiens	p21 protein (Cdc42/Rac)-activated kinase 7
NP_003569	801253	Homo sapiens	sterol O-acyltransferase 2
NP_055512	814398	Homo sapiens	nitric oxide synthase 1 (neuronal) adaptor protein
NP_001004317	789218	Homo sapiens	lin-28 homolog B (C. elegans)
NP_695001	772887	Homo sapiens	chromosome 20 open reading frame 96
NP_001017915	816995	Homo sapiens	inositol polyphosphate-5-phosphatase, 145kDa
NP_036462	783396	Homo sapiens	MYST histone acetyltransferase (monocytic leukemia) 4
NP_003557	794622	Homo sapiens	early endosome antigen 1
NP_031394	811963	Homo sapiens	RAS p21 protein activator 3
NP_958437	806070	Homo sapiens	thioredoxin domain containing 5 (endoplasmic reticulum); muted homolog (mouse)
NP_036465	796004	Homo sapiens	c-myc binding protein
NP_037514	814175	Homo sapiens	protein-O-mannosyltransferase 2
NP_079204	785301	Homo sapiens	oligonucleotide/oligosaccharide-binding fold containing 1
NP_037518	807434	Homo sapiens	solute carrier family 25 (mitochondrial carrier; phosphate carrier), member 24
NP_037519	799766	Homo sapiens	ubiquinol-cytochrome c reductase complex (7.2 kD)
NP_001017926	817327	Homo sapiens	zinc fingers and homeoboxes 1
NP_037520	797422	Homo sapiens	prolactin regulatory element binding
NP_056250	814898	Homo sapiens	ring finger protein 19A
NP_065921	798648	Homo sapiens	SH3 domain containing ring finger 1
NP_000341	808254	Homo sapiens	ATP-binding cassette, sub-family A (ABC1), member 4
NP_001034786	790006	Homo sapiens	small nuclear RNA activating complex, polypeptide 3, 50kDa
NP_000344	816276	Homo sapiens	tyrosine aminotransferase
NP_079218	784801	Homo sapiens	chromosome 10 open reading frame 88
NP_001091868	787361	Homo sapiens	coatomer protein complex, subunit alpha
NP_065937	822461	Homo sapiens	ubiquitin specific peptidase 28
NP_775259	773053	Homo sapiens	unc-45 homolog B (C. elegans)
NP_056240	788089	Homo sapiens	polymerase (RNA) I polypeptide A, 194kDa
NP_001137498	818353	Homo sapiens	NADPH dependent diflavin oxidoreductase 1
NP_000350	795066	Homo sapiens	transglutaminase 1 (K polypeptide epidermal type I, protein-glutamine-gamma-glutamyltransferase)
NP_003551	810824	Homo sapiens	phospholipase A2, group VI (cytosolic, calcium-independent)
NP_031398	772774	Homo sapiens	DEAD (Asp-Glu-Ala-Asp) box polypeptide 42
NP_005695	804214	Homo sapiens	protein tyrosine phosphatase, receptor type, U
NP_031397	805215	Homo sapiens	bromodomain containing 3
NP_065930	799280	Homo sapiens	coiled-coil domain containing 146
NP_001892	775692	Homo sapiens	connective tissue growth factor
NP_116173	780259	Homo sapiens	R-spondin 3 homolog (Xenopus laevis)
NP_116170	778413	Homo sapiens	protein tyrosine phosphatase, non-receptor type 5 (striatum-enriched)
NP_079279	790415	Homo sapiens	ADAM metallopeptidase with thrombospondin type 1 motif, 20
XP_001926006	615303	Sus scrofa	similar to RNA binding motif protein 26
NP_115982	787366	Homo sapiens	histidine triad nucleotide binding protein 2
NP_001888	805750	Homo sapiens	chondroitin sulfate proteoglycan 4
NP_001128573	818118	Homo sapiens	cysteine-rich with EGF-like domains 2
NP_878314	818316	Homo sapiens	visual system homeobox 2
NP_878315	825338	Homo sapiens	scavenger receptor class F, member 2
NP_115985	795075	Homo sapiens	chromosome 9 open reading frame 24
NP_115983	773386	Homo sapiens	insulinoma-associated 2
NP_115984	826291	Homo sapiens	protein phosphatase 1, regulatory (inhibitor) subunit 9B
NP_116184	803430	Homo sapiens	RNA pseudouridylate synthase domain containing 4
NP_002486	812161	Homo sapiens	NADH dehydrogenase (ubiquinone) Fe-S protein 4, 18kDa (NADH-coenzyme Q reductase)
NP_000370	787628	Homo sapiens	xanthine dehydrogenase
NP_001137474	819042	Homo sapiens	CTP synthase II
NP_149052	776746	Homo sapiens	microtubule-associated protein 6
NP_776246	816755	Homo sapiens	sperm acrosome associated 3
NP_115993	804175	Homo sapiens	abhydrolase domain containing 1
NP_694453	807605	Homo sapiens	RNA binding motif protein 45
NP_001896	796605	Homo sapiens	CTP synthase
NP_115997	786846	Homo sapiens	myosin XVIIIB
NP_056290	817972	Homo sapiens	family with sequence similarity 98, member A
NP_149061	825812	Homo sapiens	cat eye syndrome chromosome region, candidate 5
NP_776250	792465	Homo sapiens	solute carrier family 30 (zinc transporter), member 8
NP_002469	796888	Homo sapiens	myogenic differentiation 1
NP_001165077	801290	Homo sapiens	prolyl endopeptidase-like
NP_776256	781124	Homo sapiens	similar to Vomeronasal type-1 receptor 4; vomeronasal 1 receptor 4
NP_056280	813049	Homo sapiens	gem (nuclear organelle) associated protein 5
NP_002464	794878	Homo sapiens	myosin, heavy chain 9, non-muscle
NP_000396	797565	Homo sapiens	GM2 ganglioside activator
NP_001157461	774736	Homo sapiens	RAB37, member RAS oncogene family
NP_660208	821120	Homo sapiens	spermatogenesis associated 5
NP_065090	783489	Homo sapiens	PEST proteolytic signal containing nuclear protein
NP_001036111	789913	Homo sapiens	trafficking protein, kinesin binding 1
NP_115970	806502	Homo sapiens	family with sequence similarity 126, member A
NP_060330	805276	Homo sapiens	chromosome 1 open reading frame 56
NP_060334	812386	Homo sapiens	integrator complex subunit 8
NP_001001710	778656	Homo sapiens	family with sequence similarity 166, member A
NP_001455	808719	Homo sapiens	ADAM metallopeptidase domain 2
NP_060336	782829	Homo sapiens	transmembrane protein 70
NP_945350	779618	Homo sapiens	solute carrier family 26, member 5 (prestin)
NP_001138997	793663	Homo sapiens	retinoic acid induced 14
NP_150377	826249	Homo sapiens	ADAM metallopeptidase domain 19 (meltrin beta)
NP_001073864	786404	Homo sapiens	apoptosis-associated tyrosine kinase
NP_066124	797411	Homo sapiens	ret proto-oncogene
NP_001847	823173	Homo sapiens	collagen, type XVI, alpha 1
NP_001846	826696	Homo sapiens	collagen, type XV, alpha 1
NP_006303	823979	Homo sapiens	nuclear receptor co-repressor 2
NP_006302	814903	Homo sapiens	nuclear receptor co-repressor 1
NP_001849	774673	Homo sapiens	collagen, type XIX, alpha 1
NP_001157844	790463	Homo sapiens	GPN-loop GTPase 3
NP_001449	794587	Homo sapiens	filamin C, gamma (actin binding protein 280)
NP_001035806	805596	Homo sapiens	pyruvate carboxylase
NP_060343	790347	Homo sapiens	ankyrin repeat and SOCS box-containing 6
NP_997717	805847	Homo sapiens	similar to bolA-like 3; bolA homolog 3 (E. coli)
NP_444515	775215	Homo sapiens	tektin 1
NP_149015	783986	Homo sapiens	piccolo (presynaptic cytomatrix protein)
NP_002444	814881	Homo sapiens	mitochondrial translational initiation factor 2
NP_997300	782399	Homo sapiens	chromosome 9 open reading frame 171
NP_001073869	772857	Homo sapiens	KIAA1881
NP_001073868	819484	Homo sapiens	otoconin 90
NP_036411	788598	Homo sapiens	zinc finger protein 346
NP_001853	790279	Homo sapiens	cytochrome c oxidase subunit Vb
NP_001452	811922	Homo sapiens	flavin containing monooxygenase 5
NP_001070683	617571	Sus scrofa	ROD1 regulator of differentiation 1
NP_001454	783053	Homo sapiens	frizzled-related protein
NP_109588	800961	Homo sapiens	sperm mitochondria-associated cysteine-rich protein
NP_874361	811870	Homo sapiens	testis serine protease 2
NP_997721	795668	Homo sapiens	ankyrin repeat and SOCS box-containing 18
NP_981951	777845	Homo sapiens	metallo-beta-lactamase domain containing 2
NP_981952	787135	Homo sapiens	chromosome X open reading frame 67
NP_001073884	777288	Homo sapiens	U2-associated SR140 protein
NP_060319	785318	Homo sapiens	transmembrane protein 127
NP_004575	792065	Homo sapiens	RAD9 homolog A (S. pombe)
NP_060317	818263	Homo sapiens	chromosome 1 open reading frame 27
NP_115915	824517	Homo sapiens	5'-nucleotidase, cytosolic IA
NP_001014763	810724	Homo sapiens	electron-transfer-flavoprotein, beta polypeptide
NP_006318	787773	Homo sapiens	translocase of inner mitochondrial membrane 23 homolog (yeast); translocase of inner mitochondrial membrane 23 homolog B (yeast)
NP_006318	787287	Homo sapiens	similar to translocase of inner mitochondrial membrane 23 (yeast) homolog
NP_001137429	807687	Homo sapiens	G protein-coupled receptor 63
NP_001157033	800025	Homo sapiens	chromosome 2 open reading frame 61
NP_006323	791547	Homo sapiens	interferon, gamma-inducible protein 30
NP_002427	786235	Homo sapiens	membrane protein, palmitoylated 1, 55kDa
NP_776297	784073	Homo sapiens	chloride channel 3
NP_001485	787514	Homo sapiens	GDP dissociation inhibitor 2
NP_001106878	791005	Homo sapiens	LIM domain binding 1
NP_001032583	784611	Homo sapiens	dynein, light chain, LC8-type 1
NP_997320	811424	Homo sapiens	dynein, axonemal, heavy chain 10
NP_001073898	788885	Homo sapiens	KIAA1543
NP_955450	793436	Homo sapiens	prolylcarboxypeptidase (angiotensinase C)
NP_115927	794311	Homo sapiens	tau tubulin kinase 1
NP_002420	812458	Homo sapiens	matrix metallopeptidase 19
NP_115921	819039	Homo sapiens	fibronectin type III domain containing 1
NP_002421	826464	Homo sapiens	meningioma (disrupted in balanced translocation) 1
NP_006333	776047	Homo sapiens	transforming, acidic coiled-coil containing protein 3
NP_004558	814098	Homo sapiens	6-phosphofructo-2-kinase/fructose-2,6-biphosphatase 4
NP_663786	797650	Homo sapiens	septin 3
NP_001138600	814498	Homo sapiens	adenylate kinase domain containing 1
NP_061835	822211	Homo sapiens	Down syndrome critical region gene 6
NP_689703	782216	Homo sapiens	beta-1,3-N-acetylgalactosaminyltransferase 2
NP_001013694	800230	Homo sapiens	chromosome 17 open reading frame 97
NP_001810	785322	Homo sapiens	chromogranin B (secretogranin 1)
NP_919261	807795	Homo sapiens	SPT2, Suppressor of Ty, domain containing 1 (S. cerevisiae)
NP_001026	806627	Homo sapiens	ryanodine receptor 2 (cardiac)
NP_919263	811701	Homo sapiens	chromosome 14 open reading frame 166B
NP_004656	825787	Homo sapiens	vanin 2
NP_005190	781448	Homo sapiens	cholinergic receptor, nicotinic, gamma
NP_001032	791831	Homo sapiens	sucrase-isomaltase (alpha-glucosidase)
NP_919269	808564	Homo sapiens	xin actin-binding repeat containing 1
NP_001138944	805678	Homo sapiens	lipoxygenase homology domains 1
NP_660154	794616	Homo sapiens	glycoprotein hormone beta 5
NP_660153	819183	Homo sapiens	tetratricopeptide repeat domain 18
NP_958931	821264	Homo sapiens	kinesin light chain 4
NP_003012	793276	Homo sapiens	small glutamine-rich tetratricopeptide repeat (TPR)-containing, alpha
NP_003010	783108	Homo sapiens	surfactant protein D
NP_001013682	811197	Homo sapiens	ferric-chelate reductase 1
NP_061820	823719	Homo sapiens	cytochrome c, somatic
NP_001026794	779917	Homo sapiens	zinc finger protein 451
NP_060773	802130	Homo sapiens	exocyst complex component 2
NP_001039	816886	Homo sapiens	somatostatin
NP_057393	794822	Homo sapiens	leucine carboxyl methyltransferase 1
NP_919272	816349	Homo sapiens	hypothetical protein LOC202051
NP_001036189	775693	Homo sapiens	poliovirus receptor-related 2 (herpesvirus entry mediator B)
NP_055160	827006	Homo sapiens	zinc finger protein 318
NP_001138637	823604	Homo sapiens	deoxyhypusine hydroxylase/monooxygenase
NP_001158243	790837	Homo sapiens	solute carrier family 7 (cationic amino acid transporter, y+ system), member 2
NP_001040	782635	Homo sapiens	somatostatin receptor 1
NP_001042	800157	Homo sapiens	somatostatin receptor 3
NP_055157	779088	Homo sapiens	mitochondrial carrier homolog 2 (C. elegans)
NP_001137408	801376	Homo sapiens	chromosome 15 open reading frame 61
NP_060259	824333	Homo sapiens	sema domain, immunoglobulin domain (Ig), transmembrane domain (TM) and short cytoplasmic domain, (semaphorin) 4C
NP_003006	782277	Homo sapiens	secreted frizzled-related protein 5
NP_061829	811272	Homo sapiens	chromosome 9 open reading frame 9
NP_003913	826155	Homo sapiens	hect (homologous to the E6-AP (UBE3A) carboxyl terminus) domain and RCC1 (CHC1)-like domain (RLD) 1
NP_078907	808042	Homo sapiens	chromosome 11 open reading frame 61
NP_003004	800956	Homo sapiens	secreted frizzled-related protein 2
NP_061816	790244	Homo sapiens	tubulin, alpha 8
NP_001135758	813193	Homo sapiens	structural maintenance of chromosomes 6
NP_067679	799830	Homo sapiens	microfibrillar-associated protein 3-like
NP_116119	816625	Homo sapiens	reticulon 4 interacting protein 1
NP_055130	793418	Homo sapiens	kelch domain containing 2
NP_001836	800275	Homo sapiens	collagen, type IV, alpha 1
NP_060760	817490	Homo sapiens	phosphoglucomutase 2
NP_060762	793412	Homo sapiens	glutaminyl-tRNA synthase (glutamine-hydrolyzing)-like 1
NP_060247	783147	Homo sapiens	Meckel syndrome, type 1
NP_061092	825911	Homo sapiens	presenilin associated, rhomboid-like
NP_060241	789629	Homo sapiens	PX domain containing serine/threonine kinase
NP_003924	773442	Homo sapiens	BAI1-associated protein 3
NP_061819	823612	Homo sapiens	N-acetylneuraminic acid synthase
NP_597732	824714	Homo sapiens	ankyrin repeat domain 24
NP_003923	781245	Homo sapiens	similar to heat shock 70kD protein binding protein; suppression of tumorigenicity 13 (colon carcinoma) (Hsp70 interacting protein)
NP_003925	777469	Homo sapiens	far upstream element (FUSE) binding protein 3
NP_001009984	775212	Homo sapiens	chromosome 20 open reading frame 194
XP_001926893	616115	Sus scrofa	similar to DNA polymerase lambda (Pol Lambda) (DNA polymerase kappa) (DNA polymerase beta-2) (Pol beta2)
NP_060244	812240	Homo sapiens	CDK5 regulatory subunit associated protein 1-like 1
NP_001827	793022	Homo sapiens	chymase 1, mast cell
NP_999039	611663	Sus scrofa	malate dehydrogenase 1, NAD (soluble)
NP_001013668	780351	Homo sapiens	chromosome 20 open reading frame 107
NP_004647	814308	Homo sapiens	BRCA1 associated protein-1 (ubiquitin carboxy-terminal hydrolase)
NP_001138242	785736	Homo sapiens	dystonin
NP_001158220	802688	Homo sapiens	Ras association (RalGDS/AF-6) domain family (N-terminal) member 8
NP_004655	806739	Homo sapiens	lin-7 homolog A (C. elegans)
NP_872584	821281	Homo sapiens	deleted in liver cancer 1
NP_004652	799075	Homo sapiens	cell division cycle 23 homolog (S. cerevisiae)
NP_003939	824983	Homo sapiens	cyclin-dependent kinase-like 2 (CDC2-related kinase)
NP_116115	825145	Homo sapiens	phospholipase C, delta 4
NP_116116	823637	Homo sapiens	internexin neuronal intermediate filament protein, alpha
NP_116117	789156	Homo sapiens	phosphatidic acid phosphatase type 2 domain containing 3
NP_942015	823649	Homo sapiens	adhesion molecule with Ig-like domain 3
NP_219485	817335	Homo sapiens	HAUS augmin-like complex, subunit 8
NP_055111	802336	Homo sapiens	calpain 7
NP_005150	779357	Homo sapiens	actin, alpha, cardiac muscle 1
NP_005151	790209	Homo sapiens	adrenergic, beta, receptor kinase 2
NP_003061	788037	Homo sapiens	SWI/SNF related, matrix associated, actin dependent regulator of chromatin, subfamily a, member 2
NP_219482	787986	Homo sapiens	zinc finger protein 622
NP_057365	799281	Homo sapiens	TAO kinase 3
NP_919223	810069	Homo sapiens	heterogeneous nuclear ribonucleoprotein A3
NP_001138667	801725	Homo sapiens	solute carrier family 39 (zinc transporter), member 12
NP_005158	822530	Homo sapiens	protein phosphatase 1J (PP2C domain containing)
NP_149091	808800	Homo sapiens	protocadherin 21
NP_003066	814629	Homo sapiens	SWI/SNF related, matrix associated, actin dependent regulator of chromatin, subfamily c, member 2
NP_004027	825604	Homo sapiens	adenylate cyclase 3
NP_004022	779393	Homo sapiens	interferon regulatory factor 7
NP_005156	813022	Homo sapiens	aldolase C, fructose-bisphosphate
NP_476503	776102	Homo sapiens	kelch-like 4 (Drosophila)
NP_003950	823085	Homo sapiens	huntingtin interacting protein 1 related
NP_476510	809097	Homo sapiens	G protein-coupled receptor kinase interacting ArfGAP 2
NP_002896	782798	Homo sapiens	retinol dehydrogenase 5 (11-cis/9-cis)
NP_055839	803592	Homo sapiens	exportin 7
NP_001034241	796498	Homo sapiens	regulator of G-protein signaling 21
NP_061072	772178	Homo sapiens	DnaJ (Hsp40) homolog, subfamily A, member 4
NP_059129	781145	Homo sapiens	myosin IIIA
NP_004622	781823	Homo sapiens	low density lipoprotein receptor-related protein 8, apolipoprotein e receptor
NP_919226	787508	Homo sapiens	zinc finger protein 804A
NP_149080	811808	Homo sapiens	zinc finger, CCHC domain containing 3
NP_003055	791805	Homo sapiens	secretory leukocyte peptidase inhibitor
NP_004037	786696	Homo sapiens	ATP synthase, H+ transporting, mitochondrial F1 complex, alpha subunit 1, cardiac muscle
NP_219479	784982	Homo sapiens	RWD domain containing 2A
NP_078919	823398	Homo sapiens	family with sequence similarity 164, member C
NP_476500	819612	Homo sapiens	lysophosphatidic acid receptor 1
NP_060295	788015	Homo sapiens	ADP-ribosylhydrolase like 2
NP_001103415	618627	Sus scrofa	cadherin 13
NP_003957	825252	Homo sapiens	sema domain, seven thrombospondin repeats (type 1 and type 1-like), transmembrane domain (TM) and short cytoplasmic domain, (semaphorin) 5A
NP_001001670	793198	Homo sapiens	FAM75-like protein FLJ46321
NP_001001674	824588	Homo sapiens	olfactory receptor, family 4, subfamily F, member 15
NP_115894	811051	Homo sapiens	kelch repeat and BTB (POZ) domain containing 8
NP_115893	816151	Homo sapiens	chromosome 2 open reading frame 21
NP_057387	779609	Homo sapiens	WW domain binding protein 5
NP_001138295	825489	Homo sapiens	DENN/MADD domain containing 4A
NP_005132	811643	Homo sapiens	fibrinogen beta chain
NP_619520	812910	Homo sapiens	DEAH (Asp-Glu-Ala-His) box polypeptide 30
NP_115890	814015	Homo sapiens	acyl-CoA synthetase short-chain family member 1
NP_001003760	788118	Homo sapiens	kelch-like 31 (Drosophila)
NP_078948	815963	Homo sapiens	THAP domain containing 9
NP_003039	774638	Homo sapiens	solute carrier family 9 (sodium/hydrogen exchanger), member 2
NP_001129120	820632	Homo sapiens	protein tyrosine phosphatase, receptor type, K
NP_999612	611402	Sus scrofa	hemoglobin, epsilon 1
NP_683696	777431	Homo sapiens	forkhead box P2
NP_116166	792226	Homo sapiens	G protein-coupled receptor 124
NP_001001642	616877	Sus scrofa	protein kinase, AMP-activated, gamma 1 non-catalytic subunit
NP_116162	782094	Homo sapiens	leucine-rich repeats and calponin homology (CH) domain containing 3
NP_116161	781390	Homo sapiens	zinc finger protein 503
NP_996667	816675	Homo sapiens	peroxisomal D3,D2-enoyl-CoA isomerase
NP_001036167	783071	Homo sapiens	deafness, autosomal recessive 59
NP_115883	789753	Homo sapiens	zinc finger CCCH-type containing 8
NP_057376	775341	Homo sapiens	TNF receptor-associated protein 1
NP_005140	796099	Homo sapiens	T-box 19
NP_057374	809639	Homo sapiens	ubiquitin interaction motif containing 1
NP_001035784	786310	Homo sapiens	inner centromere protein antigens 135/155kDa
NP_055100	826109	Homo sapiens	exosome component 2
NP_003036	810515	Homo sapiens	solute carrier family 7 (cationic amino acid transporter, y+ system), member 1
NP_476516	795853	Homo sapiens	NMDA receptor regulated 1
NP_001095915	824530	Homo sapiens	regulator of G-protein signaling 4
NP_060272	795491	Homo sapiens	HEAT repeat containing 2
NP_055804	795142	Homo sapiens	regulating synaptic membrane exocytosis 1
NP_055806	807097	Homo sapiens	WD repeat and FYVE domain containing 3
NP_009214	808010	Homo sapiens	monoglyceride lipase
NP_055807	784175	Homo sapiens	dishevelled associated activator of morphogenesis 1
NP_115878	814429	Homo sapiens	acrosin binding protein
NP_277033	777438	Homo sapiens	hexokinase 1
NP_061060	781294	Homo sapiens	chondroitin sulfate N-acetylgalactosaminyltransferase 2; novel protein similar to chondroitin sulfate GalNAcT-2 (GALNACT-2)
NP_057368	817600	Homo sapiens	CCR4-NOT transcription complex, subunit 1
NP_001034836	613815	Sus scrofa	suppressor of variegation 3-9 homolog 2 (Drosophila)
NP_003497	803822	Homo sapiens	frizzled homolog 6 (Drosophila)
NP_062565	793195	Homo sapiens	par-3 partitioning defective 3 homolog (C. elegans)
NP_062565	824836	Homo sapiens	polycystic kidney and hepatic disease 1 (autosomal recessive)
NP_002853	779826	Homo sapiens	phosphorylase, glycogen; brain
NP_001034201	803528	Homo sapiens	fer-1-like 6 (C. elegans)
NP_999496	615971	Sus scrofa	L-3-hydroxyacyl-CoA dehydrogenase
NP_999495	613748	Sus scrofa	glucose phosphate isomerase
NP_001020276	791771	Homo sapiens	casein kinase 1, alpha 1
NP_001073946	775818	Homo sapiens	odz, odd Oz/ten-m homolog 3 (Drosophila)
NP_008921	820056	Homo sapiens	WAS protein family, member 2
NP_001073950	802890	Homo sapiens	ubiquitin specific peptidase 45
NP_060705	815999	Homo sapiens	CNDP dipeptidase 2 (metallopeptidase M20 family)
NP_005111	821433	Homo sapiens	mediator complex subunit 12
NP_002860	780924	Homo sapiens	RAB6C, member RAS oncogene family; RAB6A, member RAS oncogene family; hypothetical LOC100130819; RAB6C-like
NP_004068	826497	Homo sapiens	citrate synthase
NP_071757	793819	Homo sapiens	MMS19 nucleotide excision repair homolog (S. cerevisiae)
NP_055880	791259	Homo sapiens	exophilin 5
NP_061025	801298	Homo sapiens	zinc finger protein 331
NP_005707	790267	Homo sapiens	GIPC PDZ domain containing family, member 1
NP_078962	791786	Homo sapiens	tubulin tyrosine ligase-like family, member 7
NP_078961	773107	Homo sapiens	Bardet-Biedl syndrome 10
NP_078968	800993	Homo sapiens	CAP-GLY domain containing linker protein family, member 4
NP_055868	823578	Homo sapiens	protein tyrosine phosphatase, receptor type, f polypeptide (PTPRF), interacting protein (liprin), alpha 4
NP_001116118	812503	Homo sapiens	family with sequence similarity 178, member B
NP_055861	808917	Homo sapiens	senataxin
NP_775266	794434	Homo sapiens	PTK2B protein tyrosine kinase 2 beta
NP_001073932	813466	Homo sapiens	dynein, cytoplasmic 2, heavy chain 1
NP_071745	793542	Homo sapiens	endoplasmic reticulum aminopeptidase 2
NP_008929	799621	Homo sapiens	secretagogin, EF-hand calcium binding protein
NP_004078	801888	Homo sapiens	discs, large homolog 1 (Drosophila)
NP_057726	822675	Homo sapiens	spectrin, beta, non-erythrocytic 5
NP_061036	781677	Homo sapiens	YOD1 OTU deubiquinating enzyme 1 homolog (S. cerevisiae)
NP_078951	817768	Homo sapiens	partner and localizer of BRCA2
NP_001132914	783011	Homo sapiens	tubulin tyrosine ligase-like family, member 11
NP_857593	820659	Homo sapiens	serine peptidase inhibitor, Kunitz type 1
NP_848648	783689	Homo sapiens	chromosome 2 open reading frame 53
NP_001009909	817294	Homo sapiens	leucine zipper protein 2
NP_071324	777105	Homo sapiens	gigaxonin
NP_055854	779012	Homo sapiens	nicotinamide nucleotide adenylyltransferase 2
NP_003473	805366	Homo sapiens	myeloid/lymphoid or mixed-lineage leukemia 2
NP_055857	814046	Homo sapiens	zinc finger protein 609
NP_008944	778845	Homo sapiens	WW domain containing E3 ubiquitin protein ligase 1
NP_071322	808694	Homo sapiens	F-box and WD repeat domain containing 4
NP_001035351	778565	Homo sapiens	doublecortin-like kinase 2
NP_071739	789069	Homo sapiens	chromosome 17 open reading frame 75
NP_008940	810662	Homo sapiens	zona pellucida binding protein
NP_001006666	825662	Homo sapiens	ribosomal protein S6 kinase, 90kDa, polypeptide 1
NP_006800	813630	Homo sapiens	translocase of outer mitochondrial membrane 34
NP_071736	779330	Homo sapiens	peptide deformylase (mitochondrial); component of oligomeric golgi complex 8
NP_004046	789127	Homo sapiens	calpain 5
NP_002883	787152	Homo sapiens	AT rich interactive domain 4A (RBP1-like)
NP_003089	797895	Homo sapiens	syntrophin, alpha 1 (dystrophin-associated protein A1, 59kDa, acidic component)
NP_001073973	812955	Homo sapiens	RNA binding motif protein 44
NP_001018082	815905	Homo sapiens	BTB (POZ) domain containing 11
NP_057345	772643	Homo sapiens	tubulin, delta 1
NP_078988	820059	Homo sapiens	engulfment and cell motility 3
NP_061891	823751	Homo sapiens	family with sequence similarity 105, member A
NP_001003722	793001	Homo sapiens	GLE1 RNA export mediator homolog (yeast)
NP_003468	780723	Homo sapiens	pyruvate dehydrogenase complex, component X
NP_004040	816783	Homo sapiens	BCL2-related protein A1
NP_055860	777362	Homo sapiens	wings apart-like homolog (Drosophila)
NP_062538	789900	Homo sapiens	ring finger protein 20
NP_071338	801436	Homo sapiens	potassium channel, subfamily K, member 12
NP_057327	810728	Homo sapiens	cytochrome b5 reductase 1
NP_071330	805505	Homo sapiens	differentially expressed in FDCP 6 homolog (mouse)
NP_002895	826755	Homo sapiens	RD RNA binding protein
NP_848660	792302	Homo sapiens	R-spondin 2 homolog (Xenopus laevis)
NP_004058	810146	Homo sapiens	chimerin (chimaerin) 2
NP_001009185	789842	Homo sapiens	acyl-CoA synthetase long-chain family member 6
NP_003071	780393	Homo sapiens	sphingomyelin phosphodiesterase 2, neutral membrane (neutral sphingomyelinase)
NP_057332	773672	Homo sapiens	A kinase (PRKA) anchor protein 11
NP_003074	784261	Homo sapiens	small nuclear RNA activating complex, polypeptide 2, 45kDa
NP_061883	825063	Homo sapiens	keratin 20
NP_001020769	812894	Homo sapiens	Rho GTPase activating protein 30
NP_597712	793960	Homo sapiens	EMI domain containing 1
NP_954713	776101	Homo sapiens	G protein-coupled receptor 150
NP_005752	772486	Homo sapiens	plexin C1
NP_002817	803874	Homo sapiens	quiescin Q6 sulfhydryl oxidase 1
NP_001091081	808063	Homo sapiens	G protein-coupled receptor 89C; G protein-coupled receptor 89B; G protein-coupled receptor 89A
NP_061874	793619	Homo sapiens	5'-3' exoribonuclease 1
NP_008959	776535	Homo sapiens	tripartite motif-containing 31
NP_001020774	787215	Homo sapiens	regulatory factor X, 5 (influences HLA class II expression)
NP_060745	806866	Homo sapiens	chromosome 7 open reading frame 43
NP_006833	816996	Homo sapiens	splicing factor 3b, subunit 2, 145kDa
NP_008974	813699	Homo sapiens	KRR1, small subunit (SSU) processome component, homolog (yeast)
NP_008976	814625	Homo sapiens	FGFR1 oncogene partner
NP_689764	806141	Homo sapiens	small nuclear ribonucleoprotein 48kDa (U11/U12)
NP_008970	773517	Homo sapiens	protein tyrosine phosphatase, non-receptor type 21
NP_061862	813780	Homo sapiens	RNA binding motif protein 27
NP_005758	804381	Homo sapiens	purinergic receptor P2Y, G-protein coupled, 5
NP_068779	798110	Homo sapiens	myeloid cell leukemia sequence 1 (BCL2-related)
NP_387467	790107	Homo sapiens	helicase (DNA) B
NP_001073986	818583	Homo sapiens	SET domain containing 5
NP_008969	825845	Homo sapiens	ADAM metallopeptidase with thrombospondin type 1 motif, 5
NP_008968	792011	Homo sapiens	ADAM metallopeptidase with thrombospondin type 1 motif, 8
NP_068778	808429	Homo sapiens	protein phosphatase 1, regulatory (inhibitor) subunit 11
NP_001009944	807471	Homo sapiens	polycystic kidney disease 1 (autosomal dominant)
NP_002837	785490	Homo sapiens	protein tyrosine phosphatase, receptor type, N
NP_008986	778685	Homo sapiens	polymerase (RNA) III (DNA directed) polypeptide A, 155kDa
NP_060729	826807	Homo sapiens	tetratricopeptide repeat domain 17
NP_001008895	782657	Homo sapiens	cullin 4A
NP_689778	819825	Homo sapiens	ATPase, H+ transporting, lysosomal 38kDa, V0 subunit d2
NP_037472	819505	Homo sapiens	protocadherin beta 1
NP_055895	783448	Homo sapiens	neurexin 2
NP_620777	798879	Homo sapiens	mitogen-activated protein kinase-activated protein kinase 5
NP_001129599	803755	Homo sapiens	dynamin 3
NP_001029345	784216	Homo sapiens	aldehyde dehydrogenase 1 family, member L2
NP_001154901	822858	Homo sapiens	RAN binding protein 3-like
NP_001139280	805414	Homo sapiens	integrin, alpha M (complement component 3 receptor 3 subunit)
NP_005723	800315	Homo sapiens	RAD50 homolog (S. cerevisiae)
NP_005725	774392	Homo sapiens	homeodomain interacting protein kinase 3
NP_055175	777538	Homo sapiens	NK2 homeobox 8
NP_005727	809846	Homo sapiens	ARP1 actin-related protein 1 homolog A, centractin alpha (yeast)
NP_055177	793360	Homo sapiens	3-hydroxyisobutyryl-Coenzyme A hydrolase
NP_004083	819536	Homo sapiens	enoyl Coenzyme A hydratase, short chain, 1, mitochondrial
NP_061857	793609	Homo sapiens	slingshot homolog 1 (Drosophila)
NP_597700	794670	Homo sapiens	glutamic pyruvate transaminase (alanine aminotransferase) 2
NP_008999	780344	Homo sapiens	DMC1 dosage suppressor of mck1 homolog, meiosis-specific homologous recombination (yeast)
NP_037488	819668	Homo sapiens	solute carrier family 16, member 8 (monocarboxylic acid transporter 3)
NP_068761	789884	Homo sapiens	chromosome 4 open reading frame 41
NP_055574	788881	Homo sapiens	phytanoyl-CoA 2-hydroxylase interacting protein
NP_008993	817548	Homo sapiens	PWP1 homolog (S. cerevisiae)
NP_999461	615395	Sus scrofa	Rho family GTPase 3
NP_002843	806404	Homo sapiens	pentraxin-related gene, rapidly induced by IL-1 beta
NP_510880	801277	Homo sapiens	myosin XVIIIA
NP_005737	799740	Homo sapiens	nicotinamide phosphoribosyltransferase
NP_004093	814238	Homo sapiens	fatty acid binding protein 3, muscle and heart (mammary-derived growth inhibitor)
NP_004095	783505	Homo sapiens	fatty acid synthase
NP_068375	779189	Homo sapiens	vacuolar protein sorting 11 homolog (S. cerevisiae)
NP_055186	801758	Homo sapiens	A kinase (PRKA) anchor protein 8-like
NP_002851	793882	Homo sapiens	aldehyde dehydrogenase 18 family, member A1
NP_001078949	809543	Homo sapiens	family with sequence similarity 162, member B
NP_061848	823292	Homo sapiens	telomeric repeat binding factor 2, interacting protein
NP_068758	799012	Homo sapiens	FK506 binding protein 10, 65 kDa
NP_653199	787825	Homo sapiens	leucine rich repeat containing 28
NP_950247	813858	Homo sapiens	testis, prostate and placenta expressed
NP_006450	783967	Homo sapiens	ER lipid raft associated 1
NP_940974	825765	Homo sapiens	spermatogenesis and centriole associated 1
NP_006042	803498	Homo sapiens	amyloid beta (A4) precursor protein-binding, family B, member 3
NP_055601	802230	Homo sapiens	Rho guanine nucleotide exchange factor (GEF) 17
NP_940968	775746	Homo sapiens	chromosome 5 open reading frame 34
NP_444271	779243	Homo sapiens	RNA binding motif protein 33
NP_005090	784681	Homo sapiens	ADAM metallopeptidase with thrombospondin type 1 motif, 4
NP_001123910	803228	Homo sapiens	spectrin, alpha, non-erythrocytic 1 (alpha-fodrin)
NP_036580	825674	Homo sapiens	signal transducer and activator of transcription 5B
NP_001137381	791431	Homo sapiens	rcRPE; ribulose-5-phosphate-3-epimerase
NP_775777	806320	Homo sapiens	LY6/PLAUR domain containing 4
NP_036582	822365	Homo sapiens	solute carrier family 13 (sodium/sulfate symporters), member 4
NP_775771	805426	Homo sapiens	tau tubulin kinase 2
NP_671512	780774	Homo sapiens	sphingomyelin synthase 1
NP_110379	812033	Homo sapiens	hypothetical gene supported by BC000665; t-complex 1
NP_001127887	808539	Homo sapiens	TBCC domain containing 1
XP_001927454	618086	Sus scrofa	similar to Splicing factor, arginine/serine-rich 5 (Pre-mRNA-splicing factor SRP40) (Delayed-early protein HRS)
NP_006447	779265	Homo sapiens	ST6 (alpha-N-acetyl-neuraminyl-2,3-beta-galactosyl-1,3)-N-acetylgalactosaminide alpha-2,6-sialyltransferase 2
NP_004283	786009	Homo sapiens	Ras and Rab interactor 1
NP_079101	776603	Homo sapiens	podocan-like 1
NP_004689	817195	Homo sapiens	PRP3 pre-mRNA processing factor 3 homolog (S. cerevisiae)
NP_079100	777630	Homo sapiens	zinc finger CCCH-type containing 14
NP_620584	801520	Homo sapiens	signal peptide peptidase 3
NP_001137378	821053	Homo sapiens	TRAF-type zinc finger domain containing 1
NP_064705	774030	Homo sapiens	solute carrier family 17 (sodium-dependent inorganic phosphate cotransporter), member 7
NP_055612	808194	Homo sapiens	zinc finger and BTB domain containing 24
NP_006050	800380	Homo sapiens	laminin, gamma 3
NP_001008496	815788	Homo sapiens	piwi-like 3 (Drosophila)
NP_001106983	805520	Homo sapiens	Rho guanine nucleotide exchange factor (GEF) 7
NP_036596	800280	Homo sapiens	tolloid-like 1
NP_055619	782368	Homo sapiens	KIAA0753
NP_110386	811519	Homo sapiens	nuclear receptor binding factor 2
NP_001128411	810281	Homo sapiens	ornithine decarboxylase antizyme 3
NP_940953	806337	Homo sapiens	melanoma inhibitory activity family, member 3
NP_006430	803676	Homo sapiens	mab-21-like 2 (C. elegans)
NP_006431	825874	Homo sapiens	thioredoxin reductase 2
NP_079110	810402	Homo sapiens	chromosome 10 open reading frame 119
NP_000296	777548	Homo sapiens	paraoxonase 2
NP_940948	814787	Homo sapiens	spermatogenesis associated 21
NP_055623	811516	Homo sapiens	FERM, RhoGEF and pleckstrin domain protein 2
NP_000292	821488	Homo sapiens	plasminogen
NP_001007468	817857	Homo sapiens	Sfi1 homolog, spindle assembly associated (yeast)
NP_000678	796657	Homo sapiens	adenosylhomocysteinase
NP_000679	802933	Homo sapiens	aminolevulinate, delta-, synthase 1
NP_775752	800974	Homo sapiens	chromosome 19 open reading frame 21
NP_775753	801200	Homo sapiens	coiled-coil domain containing 105
NP_003699	791551	Homo sapiens	retinol dehydrogenase 16 (all-trans)
NP_000695	823049	Homo sapiens	ATPase, H+/K+ exchanging, alpha polypeptide
NP_660334	775362	Homo sapiens	zinc finger protein 509
NP_003698	784165	Homo sapiens	RuvB-like 1 (E. coli)
NP_001007472	825453	Homo sapiens	transient receptor potential cation channel, subfamily M, member 3
NP_940962	782036	Homo sapiens	lipoma HMGIC fusion partner-like 4
NP_150648	812870	Homo sapiens	vacuolar protein sorting 13 homolog A (S. cerevisiae)
NP_066012	802910	Homo sapiens	methyltransferase like 14
NP_006422	819354	Homo sapiens	chaperonin containing TCP1, subunit 2 (beta)
NP_006420	816561	Homo sapiens	chaperonin containing TCP1, subunit 7 (eta)
NP_006423	788678	Homo sapiens	Niemann-Pick disease, type C2
NP_001136269	778598	Homo sapiens	chemokine (C-X-C motif) receptor 3
NP_113601	780995	Homo sapiens	cat eye syndrome chromosome region, candidate 2
NP_000285	781273	Homo sapiens	phosphorylase kinase, gamma 2 (testis)
NP_055630	806447	Homo sapiens	mediator complex subunit 24
NP_006417	779780	Homo sapiens	dihydropyrimidinase-like 4
NP_113602	818721	Homo sapiens	serine/threonine kinase 31
NP_001005333	813360	Homo sapiens	melanoma antigen family D, 1
NP_000281	796635	Homo sapiens	phosphoglycerate mutase 2 (muscle)
NP_000282	797595	Homo sapiens	phosphoglycerate kinase 1
NP_113607	790327	Homo sapiens	nuclear factor of kappa light polypeptide gene enhancer in B-cells inhibitor, zeta
NP_000284	796352	Homo sapiens	phosphorylase kinase, beta
NP_113609	782726	Homo sapiens	tetratricopeptide repeat domain 25
NP_000267	788382	Homo sapiens	oculocerebrorenal syndrome of Lowe
NP_006415	810578	Homo sapiens	solute carrier family 34 (sodium phosphate), member 2
NP_006411	818818	Homo sapiens	ADP-ribosylation factor guanine nucleotide-exchange factor 2 (brefeldin A-inhibited)
NP_005788	806820	Homo sapiens	myelin protein zero-like 2
NP_660328	801458	Homo sapiens	NK2 transcription factor related, locus 3 (Drosophila)
NP_001135823	778387	Homo sapiens	ST6 beta-galactosamide alpha-2,6-sialyltranferase 2
NP_000662	819709	Homo sapiens	alcohol dehydrogenase 5 (class III), chi polypeptide, pseudogene 4; alcohol dehydrogenase 5 (class III), chi polypeptide
NP_003641	779858	Homo sapiens	cystatin F (leukocystatin)
NP_775733	776579	Homo sapiens	papilin, proteoglycan-like sulfated glycoprotein
NP_006002	805210	Homo sapiens	ST8 alpha-N-acetyl-neuraminide alpha-2,8-sialyltransferase 2
NP_006409	802145	Homo sapiens	olfactomedin 4
NP_997244	818990	Homo sapiens	FRAS1 related extracellular matrix protein 2
NP_055647	817491	Homo sapiens	TBC1 domain family, member 4
NP_006403	809750	Homo sapiens	1-acylglycerol-3-phosphate O-acyltransferase 2 (lysophosphatidic acid acyltransferase, beta)
NP_000259	811815	Homo sapiens	neurofibromin 2 (merlin)
NP_006400	814299	Homo sapiens	actin related protein 2/3 complex, subunit 1A, 41kDa
NP_998774	821413	Homo sapiens	family with sequence similarity 19 (chemokine (C-C motif)-like), member A1
NP_001018006	790229	Homo sapiens	tropomyosin 1 (alpha)
NP_149114	825192	Homo sapiens	phospholipase C, zeta 1
NP_660311	810819	Homo sapiens	chromosome 7 open reading frame 45
NP_003631	772345	Homo sapiens	inhibitor of kappa light polypeptide gene enhancer in B-cells, kinase complex-associated protein
NP_955523	791480	Homo sapiens	zinc finger protein 365
NP_036552	790727	Homo sapiens	interferon-induced protein with tetratricopeptide repeats 5
NP_149108	795060	Homo sapiens	RNA binding motif protein 18
NP_006015	775448	Homo sapiens	Tax1 (human T-cell leukemia virus type I) binding protein 1
NP_036553	803485	Homo sapiens	rearranged L-myc fusion
NP_997254	784028	Homo sapiens	chromosome 10 open reading frame 140
NP_003629	796024	Homo sapiens	integrin, alpha 8
NP_000669	782817	Homo sapiens	adrenergic, alpha-1D-, receptor
NP_006010	806165	Homo sapiens	T-cell, immune regulator 1, ATPase, H+ transporting, lysosomal V0 subunit A3
NP_997255	819097	Homo sapiens	SH2 domain containing 4B
NP_000262	784322	Homo sapiens	Niemann-Pick disease, type C1
NP_001310	788983	Homo sapiens	casein kinase 1, gamma 2
NP_000263	783472	Homo sapiens	nephronophthisis 1 (juvenile)
NP_001311	818087	Homo sapiens	lymphocyte antigen 6 complex, locus G5B; casein kinase 2, beta polypeptide
NP_001010940	814745	Homo sapiens	chromosome 9 open reading frame 135
NP_001010903	780909	Homo sapiens	chromosome 6 open reading frame 222
NP_055670	809057	Homo sapiens	KIAA0415
NP_001010906	819281	Homo sapiens	chromosome 8 open reading frame 80
NP_694574	795704	Homo sapiens	NEDD4 binding protein 1
NP_999084	616581	Sus scrofa	aurora kinase B
NP_000245	824827	Homo sapiens	5-methyltetrahydrofolate-homocysteine methyltransferase
NP_000246	786562	Homo sapiens	methylmalonyl Coenzyme A mutase
NP_660302	801837	Homo sapiens	activin A receptor, type IC
NP_003661	797145	Homo sapiens	basic helix-loop-helix family, member e40
NP_660306	814147	Homo sapiens	spermatogenesis associated 18 homolog (rat)
NP_110394	791526	Homo sapiens	AT-hook transcription factor
NP_001009566	789608	Homo sapiens	calsyntenin 1
NP_003656	819498	Homo sapiens	ficolin (collagen/fibrinogen domain containing) 3 (Hakata antigen)
NP_054781	826102	Homo sapiens	NIN1/RPN12 binding protein 1 homolog (S. cerevisiae); hypothetical LOC100132364
NP_055664	820568	Homo sapiens	synaptic vesicle glycoprotein 2A
NP_055668	825454	Homo sapiens	small G protein signaling modulator 2
NP_005521	786664	Homo sapiens	isocitrate dehydrogenase 3 (NAD+) alpha
NP_000250	799356	Homo sapiens	myosin VA (heavy chain 12, myoxin)
NP_001121631	798313	Homo sapiens	vacuolar protein sorting 53 homolog (S. cerevisiae)
XP_001929695	618581	Sus scrofa	similar to Sema domain, transmembrane domain, and cytoplasmic domain, 6C (predicted)
NP_001139020	792580	Homo sapiens	zinc finger, DHHC-type containing 7
NP_055680	790226	Homo sapiens	non-SMC condensin I complex, subunit D2
NP_005506	775796	Homo sapiens	motor neuron and pancreas homeobox 1
NP_001116857	808473	Homo sapiens	BCL6 co-repressor
NP_005503	773736	Homo sapiens	leucine rich repeat containing 32
NP_055683	809687	Homo sapiens	ring finger protein 10
NP_000234	826944	Homo sapiens	Mediterranean fever
NP_054783	821916	Homo sapiens	methyltransferase like 11A
NP_036575	824603	Homo sapiens	sperm associated antigen 6
NP_036576	826411	Homo sapiens	SPO11 meiotic protein covalently bound to DSB homolog (S. cerevisiae)
NP_000642	801543	Homo sapiens	complement component (3b/4b) receptor 1 (Knops blood group)
NP_444280	802617	Homo sapiens	synaptosomal-associated protein, 47kDa
NP_005513	808381	Homo sapiens	homeobox A1
NP_005512	774111	Homo sapiens	T-cell leukemia homeobox 1
NP_444281	778254	Homo sapiens	transcriptional adaptor 1 (HFI1 homolog, yeast)-like
NP_005510	779327	Homo sapiens	H6 family homeobox 2
NP_776173	825687	Homo sapiens	dpy-19-like 2 (C. elegans)
NP_001107000	789177	Homo sapiens	methyltransferase 5 domain containing 1
NP_000230	799441	Homo sapiens	lysozyme (renal amyloidosis)
NP_000231	823002	Homo sapiens	monoamine oxidase A
NP_001363	772492	Homo sapiens	dynein, axonemal, heavy chain 9
NP_001743	793942	Homo sapiens	catalase
NP_821080	799226	Homo sapiens	tubulin, beta 2B
NP_060395	816248	Homo sapiens	DENN/MADD domain containing 4C
NP_612452	785325	Homo sapiens	HAUS augmin-like complex, subunit 1
NP_000225	773777	Homo sapiens	ligase I, DNA, ATP-dependent
NP_000229	799002	Homo sapiens	potassium voltage-gated channel, subfamily H (eag-related), member 2
NP_001035957	813774	Homo sapiens	neurofibromin 1
NP_113668	783002	Homo sapiens	RIO kinase 1 (yeast)
NP_003202	785924	Homo sapiens	similar to G/T mismatch-specific thymine DNA glycosylase; thymine-DNA glycosylase
NP_997293	805055	Homo sapiens	GDNF family receptor alpha like
NP_776189	781261	Homo sapiens	RELT-like 2
XP_001925146	611945	Sus scrofa	similar to putative homeodomain transcription factor 1
NP_054722	772837	Homo sapiens	DEAH (Asp-Glu-Ala-His) box polypeptide 38
NP_004204	821633	Homo sapiens	solute carrier family 28 (sodium-coupled nucleoside transporter), member 1
NP_997290	817060	Homo sapiens	transmembrane protease, serine 11F
NP_849150	785116	Homo sapiens	chromosome 9 open reading frame 79
NP_001348	822287	Homo sapiens	DEAH (Asp-Glu-Ala-His) box polypeptide 9
NP_000212	799853	Homo sapiens	ketohexokinase (fructokinase)
NP_001349	808870	Homo sapiens	DEAH (Asp-Glu-Ala-His) box polypeptide 15
NP_054728	820189	Homo sapiens	forkhead box P3
NP_054727	826093	Homo sapiens	coiled-coil domain containing 22
NP_003211	823202	Homo sapiens	transcription factor AP-2 alpha (activating enhancer binding protein 2 alpha)
NP_849144	795624	Homo sapiens	immunoglobulin superfamily, member 10
NP_001728	780578	Homo sapiens	complement component 9
NP_776152	793497	Homo sapiens	PDZ domain containing 8
NP_003616	779843	Homo sapiens	protein tyrosine phosphatase, receptor type, f polypeptide (PTPRF), interacting protein (liprin), alpha 2
NP_004230	775373	Homo sapiens	hypothetical LOC341378; thyroid hormone receptor interactor 11
NP_079194	802967	Homo sapiens	DSN1, MIND kinetochore complex component, homolog (S. cerevisiae)
NP_003621	790922	Homo sapiens	peroxisomal biogenesis factor 3
NP_004237	791916	Homo sapiens	glucagon-like peptide 2 receptor
NP_001336	788068	Homo sapiens	diacylglycerol kinase, alpha 80kDa
NP_612474	790545	Homo sapiens	GLI family zinc finger 4
NP_001137326	807930	Homo sapiens	rabphilin 3A homolog (mouse)
NP_001331	813225	Homo sapiens	cylicin, basic protein of sperm head cytoskeleton 2
XP_001924825	617723	Sus scrofa	similar to SNF2 histone linker PHD RING helicase
NP_001008938	781158	Homo sapiens	cytoskeleton associated protein 5
NP_001734	776019	Homo sapiens	calmodulin 3 (phosphorylase kinase, delta); calmodulin 2 (phosphorylase kinase, delta); calmodulin 1 (phosphorylase kinase, delta)
NP_776167	811033	Homo sapiens	chromosome 16 open reading frame 65
NP_620132	807324	Homo sapiens	mitochondrial ribosome recycling factor
NP_003604	811323	Homo sapiens	cartilage intermediate layer protein, nucleotide pyrophosphohydrolase
NP_003602	826941	Homo sapiens	oral-facial-digital syndrome 1
NP_003601	794089	Homo sapiens	RAE1 RNA export 1 homolog (S. pombe)
NP_054740	791155	Homo sapiens	synovial sarcoma, X breakpoint 2 interacting protein
NP_612464	819577	Homo sapiens	collagen triple helix repeat containing 1
NP_203752	790453	Homo sapiens	tetratricopeptide repeat, ankyrin repeat and coiled-coil containing 1
NP_036526	824189	Homo sapiens	prefoldin subunit 2
NP_001329	811214	Homo sapiens	coxsackie virus and adenovirus receptor pseudogene 2; coxsackie virus and adenovirus receptor
NP_001035927	819403	Homo sapiens	trafficking protein particle complex 5
NP_612460	780882	Homo sapiens	IQ motif containing D
NP_059122	822139	Homo sapiens	nucleoporin 54kDa
NP_001788	817343	Homo sapiens	cadherin 11, type 2, OB-cadherin (osteoblast)
NP_059127	820023	Homo sapiens	protein kinase, AMP-activated, gamma 3 non-catalytic subunit
NP_065692	802034	Homo sapiens	chromosome 9 open reading frame 11
NP_112581	806203	Homo sapiens	solute carrier family 25 (mitochondrial carrier; adenine nucleotide translocator), member 31
NP_065693	819303	Homo sapiens	chromosome 11 open reading frame 17
NP_113615	823587	Homo sapiens	dynein, axonemal, light chain 1
NP_940926	777874	Homo sapiens	testis expressed 9
NP_940927	818348	Homo sapiens	kinesin family member 7
NP_006497	773911	Homo sapiens	RAS p21 protein activator 2
NP_079533	791705	Homo sapiens	solute carrier family 44, member 4
NP_006493	821623	Homo sapiens	polymerase (DNA directed), eta
NP_068600	809911	Homo sapiens	heparanase 2
NP_004253	808498	Homo sapiens	transmembrane protease, serine 11D
NP_002111	799825	Homo sapiens	major histocompatibility complex, class II, DO beta
NP_001792	773934	Homo sapiens	cysteine dioxygenase, type I
NP_059112	772611	Homo sapiens	interleukin 1 receptor accessory protein-like 2
NP_059111	798144	Homo sapiens	kelch-like 3 (Drosophila)
NP_940934	796804	Homo sapiens	chromosome 19 open reading frame 35
NP_940933	792043	Homo sapiens	ATPase, class II, type 9B
NP_940939	788281	Homo sapiens	YjeF N-terminal domain containing 3
NP_940936	817742	Homo sapiens	chromosome 19 open reading frame 45
NP_001129958	799349	Homo sapiens	tripartite motif-containing 64
NP_079140	776689	Homo sapiens	mitochondrial rRNA methyltransferase 1 homolog (S. cerevisiae)
NP_000700	817979	Homo sapiens	branched chain keto acid dehydrogenase E1, alpha polypeptide
NP_079146	814858	Homo sapiens	phosphatidylinositol-3,4,5-trisphosphate-dependent Rac exchange factor 2
NP_006486	772529	Homo sapiens	ecotropic viral integration site 2B
NP_536356	818487	Homo sapiens	actin-related protein T2
NP_079524	791794	Homo sapiens	hypothetical LOC100132856; hypothetical LOC100128100; hypothetical LOC100133017; SNAP25-interacting protein
NP_065698	802654	Homo sapiens	junctophilin 1
NP_115609	817007	Homo sapiens	SET domain containing 3
NP_001120932	795056	Homo sapiens	PAN2 poly(A) specific ribonuclease subunit homolog (S. cerevisiae)
NP_002102	796769	Homo sapiens	huntingtin
NP_536350	809539	Homo sapiens	GNAS complex locus
NP_001768	796133	Homo sapiens	CD47 molecule
NP_775797	782637	Homo sapiens	family with sequence similarity 71, member D
NP_940908	773469	Homo sapiens	leucine-rich repeat, immunoglobulin-like and transmembrane domains 3
NP_060376	774883	Homo sapiens	PAK1 interacting protein 1
NP_001034672	821367	Homo sapiens	protein interacting with PRKCA 1
NP_775799	777343	Homo sapiens	chromosome 15 open reading frame 26
NP_940909	803188	Homo sapiens	family with sequence similarity 174, member A
NP_001388	813383	Homo sapiens	endothelin converting enzyme 1
NP_940905	782348	Homo sapiens	potassium channel, subfamily T, member 2
NP_001129579	775777	Homo sapiens	methyltransferase like 11B
NP_113639	808789	Homo sapiens	testis expressed 101
NP_004270	798261	Homo sapiens	peptidase (mitochondrial processing) beta
NP_536349	787331	Homo sapiens	SP110 nuclear body protein
NP_004274	800568	Homo sapiens	RAB3D, member RAS oncogene family
NP_002136	810330	Homo sapiens	homeobox B2
NP_004277	802057	Homo sapiens	GTP binding protein 1
NP_002903	794729	Homo sapiens	REV3-like, catalytic subunit of DNA polymerase zeta (yeast)
NP_060388	777098	Homo sapiens	coiled-coil domain containing 109B
NP_002116	800699	Homo sapiens	major histocompatibility complex, class II, DR beta 5
NP_940919	778289	Homo sapiens	TBC1 domain family, member 10C
NP_001104777	793997	Homo sapiens	phosphodiesterase 4A, cAMP-specific (phosphodiesterase E2 dunce homolog, Drosophila)
NP_001777	815142	Homo sapiens	cell division cycle 2, G1 to S and G2 to M
NP_001374	782374	Homo sapiens	DPH1 homolog (S. cerevisiae)
NP_001153048	790880	Homo sapiens	sodium channel, nonvoltage-gated 1 alpha
NP_001107013	774205	Homo sapiens	family with sequence similarity 75, member A6; family with sequence similarity 75, member A5; family with sequence similarity 75, member A3
NP_001376	815908	Homo sapiens	dihydropyrimidinase
NP_001377	822558	Homo sapiens	dihydropyrimidinase-like 2
NP_113654	774211	Homo sapiens	trafficking protein particle complex 9
NP_004261	780951	Homo sapiens	mediator complex subunit 7
NP_001107018	779713	Homo sapiens	LIM domain and actin binding 1
NP_113651	793516	Homo sapiens	hydroxysteroid dehydrogenase like 1
NP_835260	784054	Homo sapiens	PDZ domain containing 2
NP_004265	814054	Homo sapiens	A kinase (PRKA) anchor protein 6
NP_001781	817790	Homo sapiens	cell division cycle 25 homolog C (S. pombe)
NP_002124	780741	Homo sapiens	heme oxygenase (decycling) 1
NP_612427	812841	Homo sapiens	chromosome 16 open reading frame 14
NP_004268	783905	Homo sapiens	solute carrier family 25, member 27
NP_055206	823427	Homo sapiens	ankyrin repeat domain 1 (cardiac muscle)
NP_872270	774963	Homo sapiens	similar to Pyruvate kinase, isozymes M1/M2 (Pyruvate kinase muscle isozyme) (Cytosolic thyroid hormone-binding protein) (CTHBP) (THBP1); pyruvate kinase, muscle
NP_002559	788561	Homo sapiens	poly(A) binding protein, cytoplasmic pseudogene 5; poly(A) binding protein, cytoplasmic 1
NP_443142	786685	Homo sapiens	SLIT and NTRK-like family, member 1
NP_003167	822100	Homo sapiens	synaptonemal complex protein 1
NP_005496	800117	Homo sapiens	scavenger receptor class B, member 1
NP_898885	792525	Homo sapiens	marapsin 2
NP_060440	789042	Homo sapiens	chromosome 14 open reading frame 102
NP_001087224	795131	Homo sapiens	chromosome 5 open reading frame 44
NP_002963	774989	Homo sapiens	SET binding factor 1; SET binding factor 1 pseudogene 1
NP_112497	783130	Homo sapiens	PITPNM family member 3
NP_898881	793455	Homo sapiens	lysozyme-like 2
NP_002037	801768	Homo sapiens	glyceraldehyde-3-phosphate dehydrogenase-like 6; hypothetical protein LOC100133042; glyceraldehyde-3-phosphate dehydrogenase
NP_001129474	827061	Homo sapiens	hypothetical protein LOC730130
NP_001001538	617781	Sus scrofa	mu opioid receptor
NP_116277	792574	Homo sapiens	collagen, type XXVII, alpha 1
NP_002572	808273	Homo sapiens	PAPPA antisense RNA (non-protein coding); pregnancy-associated plasma protein A, pappalysin 1
NP_002956	778820	Homo sapiens	S100 calcium binding protein A9
NP_115521	815280	Homo sapiens	F-box protein 30
NP_002028	805245	Homo sapiens	FYN oncogene related to SRC, FGR, YES
NP_055221	783572	Homo sapiens	chaperonin containing TCP1, subunit 8 (theta)-like 2
NP_001135441	801115	Homo sapiens	death-domain associated protein
NP_055228	778379	Homo sapiens	eukaryotic translation initiation factor 2-alpha kinase 1
NP_060858	790146	Homo sapiens	muscleblind-like 3 (Drosophila)
NP_060851	802183	Homo sapiens	chromosome 19 open reading frame 66
NP_078878	793815	Homo sapiens	HECT domain containing 3
NP_002539	812432	Homo sapiens	olfactory receptor, family 1, subfamily D, member 2
NP_061917	800766	Homo sapiens	coiled-coil domain containing 93
NP_001087240	816505	Homo sapiens	thioredoxin reductase 1; hypothetical LOC100130902
NP_061914	801106	Homo sapiens	mitochondrial translational release factor 1-like
NP_002541	780833	Homo sapiens	olfactory receptor, family 3, subfamily A, member 1
NP_115550	777000	Homo sapiens	translocase of outer mitochondrial membrane 40 homolog (yeast)-like
NP_060867	781886	Homo sapiens	choline dehydrogenase
NP_079517	806621	Homo sapiens	UBX domain protein 6
NP_002056	815509	Homo sapiens	glutamate-ammonia ligase (glutamine synthetase)
NP_079515	815393	Homo sapiens	programmed cell death 1 ligand 2
NP_078887	804144	Homo sapiens	NMDA receptor regulated 2
NP_078886	786864	Homo sapiens	HSPB (heat shock 27kDa) associated protein 1
NP_061909	785487	Homo sapiens	3-hydroxymethyl-3-methylglutaryl-Coenzyme A lyase-like 1
NP_078884	773718	Homo sapiens	nei endonuclease VIII-like 1 (E. coli)
NP_116258	781724	Homo sapiens	NudC domain containing 1
NP_061903	789797	Homo sapiens	DEAH (Asp-Glu-Ala-His) box polypeptide 29
NP_060458	783788	Homo sapiens	SCY1-like 2 (S. cerevisiae)
NP_002553	811828	Homo sapiens	purinergic receptor P2X, ligand-gated ion channel, 7
NP_443109	800929	Homo sapiens	mediator complex subunit 8
NP_079520	790575	Homo sapiens	testis specific, 10
NP_077744	781486	Homo sapiens	Wilms tumor 1
NP_001099139	800576	Homo sapiens	tetratricopeptide repeat domain 24
NP_000786	776980	Homo sapiens	dopamine receptor D2
NP_116246	826709	Homo sapiens	lactamase, beta
NP_997647	800291	Homo sapiens	fibronectin 1
XP_001927825	610459	Sus scrofa	similar to hCG1732289
NP_115575	811546	Homo sapiens	AT rich interactive domain 5B (MRF1-like)
NP_620156	807291	Homo sapiens	galactose mutarotase (aldose 1-epimerase)
NP_997637	777762	Homo sapiens	protein kinase, cAMP-dependent, regulatory, type I, alpha (tissue specific extinguisher 1)
NP_620159	826186	Homo sapiens	chromosome 2 open reading frame 65
NP_060401	774336	Homo sapiens	tetratricopeptide repeat domain 38
NP_003125	803385	Homo sapiens	signal recognition particle 14kDa (homologous Alu RNA binding protein) pseudogene 1; signal recognition particle 14kDa (homologous Alu RNA binding protein)
NP_001716	815309	Homo sapiens	bactericidal/permeability-increasing protein
NP_886552	823780	Homo sapiens	tRNA nucleotidyl transferase, CCA-adding, 1
NP_001139418	804365	Homo sapiens	solute carrier organic anion transporter family, member 1C1
NP_000778	808770	Homo sapiens	dopamine beta-hydroxylase (dopamine beta-monooxygenase)
NP_002071	795708	Homo sapiens	glutamic-oxaloacetic transaminase 2, mitochondrial (aspartate aminotransferase 2)
NP_000773	818800	Homo sapiens	cytochrome P450, family 24, subfamily A, polypeptide 1
NP_003108	776978	Homo sapiens	sperm adhesion molecule 1 (PH-20 hyaluronidase, zona pellucida binding)
NP_078865	818144	Homo sapiens	rogdi homolog (Drosophila)
NP_002078	821753	Homo sapiens	granulin
NP_079092	791977	Homo sapiens	rabaptin, RAB GTPase binding effector protein 2
NP_116231	799306	Homo sapiens	transmembrane protein 209
NP_079093	773645	Homo sapiens	thrombospondin, type I, domain containing 4
NP_620145	805376	Homo sapiens	phospholipase D family, member 4
NP_002996	791612	Homo sapiens	selectin P (granule membrane protein 140kDa, antigen CD62)
NP_620149	790999	Homo sapiens	lysophospholipase-like 1
XP_001926376	616790	Sus scrofa	similar to Poly(A)-specific ribonuclease PARN-like domain-containing protein 1
NP_001156729	792327	Homo sapiens	plexin B3
NP_060809	778032	Homo sapiens	riboflavin kinase
NP_620147	821619	Homo sapiens	Leo1, Paf1/RNA polymerase II complex component, homolog (S. cerevisiae)
NP_078872	809813	Homo sapiens	microcephalin 1
NP_689618	800571	Homo sapiens	junction mediating and regulatory protein, p53 cofactor
NP_003115	814565	Homo sapiens	sepiapterin reductase (7,8-dihydrobiopterin:NADP+ oxidoreductase)
NP_067545	794462	Homo sapiens	BARX homeobox 1
NP_115560	786275	Homo sapiens	synapse defective 1, Rho GTPase, homolog 2 (C. elegans)
NP_689619	820264	Homo sapiens	actin filament associated protein 1-like 1
NP_849172	796104	Homo sapiens	NLR family, CARD domain containing 3
NP_002577	813163	Homo sapiens	pre-B-cell leukemia homeobox 2
NP_000769	778600	Homo sapiens	cytochrome P450, family 4, subfamily A, polypeptide 11
NP_002084	772426	Homo sapiens	glycogen synthase kinase 3 beta
NP_291025	824544	Homo sapiens	integrator complex subunit 4
NP_078837	775395	Homo sapiens	NMDA receptor regulated 1-like
NP_004708	800104	Homo sapiens	diacylglycerol kinase, iota
NP_640334	805079	Homo sapiens	FYVE, RhoGEF and PH domain containing 4
NP_002991	775108	Homo sapiens	succinate dehydrogenase complex, subunit B, iron sulfur (Ip)
NP_060422	776340	Homo sapiens	Pentatricopeptide repeat domain 3
NP_001135417	796999	Homo sapiens	actin, alpha 2, smooth muscle, aorta
NP_003142	795650	Homo sapiens	signal transducer and activator of transcription 4
NP_004710	822599	Homo sapiens	splicing factor, arginine/serine-rich 2, interacting protein
NP_060424	782593	Homo sapiens	Ca++-dependent secretion activator 2
NP_000752	823844	Homo sapiens	cytochrome P450, family 1, subfamily A, polypeptide 2
NP_689600	788422	Homo sapiens	potassium channel tetramerisation domain containing 18
NP_001036002	782279	Homo sapiens	solute carrier family 9 (sodium/hydrogen exchanger), member 6
NP_001156751	818634	Homo sapiens	odz, odd Oz/ten-m homolog 1(Drosophila)
NP_075560	796573	Homo sapiens	zinc finger, SWIM-type containing 4
NP_060824	779587	Homo sapiens	chromosome 20 open reading frame 46
NP_060411	795821	Homo sapiens	chromosome 17 open reading frame 80
NP_004306	775703	Homo sapiens	N-acylsphingosine amidohydrolase (acid ceramidase) 1
NP_055281	793899	Homo sapiens	tektin 2 (testicular)
NP_061946	805332	Homo sapiens	spermatogenesis associated 6
NP_060417	800984	Homo sapiens	molybdenum cofactor sulfurase
NP_898871	795768	Homo sapiens	branched chain keto acid dehydrogenase E1, beta polypeptide
NP_001106909	614065	Sus scrofa	aquaporin 7
NP_061975	817702	Homo sapiens	homeobox A5
NP_000627	806903	Homo sapiens	superoxide dismutase 2, mitochondrial
NP_004730	809718	Homo sapiens	metastasis associated 1 family, member 2
NP_057006	807276	Homo sapiens	NAD(P) dependent steroid dehydrogenase-like
NP_001003803	785845	Homo sapiens	ATP synthase, H+ transporting, mitochondrial F0 complex, subunit s (factor B)
NP_001108108	783655	Homo sapiens	Fanconi anemia, complementation group L
NP_055294	795496	Homo sapiens	ADAM-like, decysin 1
NP_005849	794690	Homo sapiens	A kinase (PRKA) anchor protein 8
NP_061971	782230	Homo sapiens	cyclic nucleotide gated channel beta 3
NP_055299	786546	Homo sapiens	molybdenum cofactor synthesis 3
NP_001092284	772891	Homo sapiens	sarcalumenin
NP_056338	823346	Homo sapiens	REX2, RNA exonuclease 2 homolog (S. cerevisiae)
NP_005853	780524	Homo sapiens	stromal antigen 1
NP_001008537	821501	Homo sapiens	KIAA2022
NP_001116836	789073	Homo sapiens	chromosome 6 open reading frame 186
NP_004729	790257	Homo sapiens	VAMP (vesicle-associated membrane protein)-associated protein B and C
NP_001019993	773018	Homo sapiens	hypothetical LOC254028; ribonuclease, RNase A family, 12 (non-active)
NP_116202	817864	Homo sapiens	transmembrane and tetratricopeptide repeat containing 4
NP_001095886	788824	Homo sapiens	kininogen 1
NP_000616	809118	Homo sapiens	nitric oxide synthase 2, inducible
NP_057019	822061	Homo sapiens	methyltransferase like 13
NP_001106915	612298	Sus scrofa	capping protein (actin filament) muscle Z-line, beta
NP_000612	776955	Homo sapiens	5-hydroxytryptamine (serotonin) receptor 2A
NP_005008	791239	Homo sapiens	phosphate cytidylyltransferase 1, choline, alpha
NP_001012457	795134	Homo sapiens	family with sequence similarity 71, member F2
NP_705834	802388	Homo sapiens	family with sequence similarity 71, member A
NP_057406	797587	Homo sapiens	RAB14, member RAS oncogene family
NP_004719	775290	Homo sapiens	DEAD (Asp-Glu-Ala-Asp) box polypeptide 21
NP_005018	793353	Homo sapiens	phosphoinositide-3-kinase, regulatory subunit 2 (beta)
NP_005017	813512	Homo sapiens	phosphoinositide-3-kinase, catalytic, delta polypeptide
NP_057404	822915	Homo sapiens	nucleoporin 98kDa
NP_001092272	797205	Homo sapiens	centrosomal protein 78kDa
NP_005016	782747	Homo sapiens	serpin peptidase inhibitor, clade I (neuroserpin), member 1
NP_001138328	775968	Homo sapiens	pleckstrin homology domain containing, family G (with RhoGef domain) member 6
NP_689663	807487	Homo sapiens	family with sequence similarity 81, member A
NP_055693	826125	Homo sapiens	KIAA0020
NP_005419	807537	Homo sapiens	vav 1 guanine nucleotide exchange factor
NP_000607	816590	Homo sapiens	CD4 molecule
NP_705842	776007	Homo sapiens	DnaJ (Hsp40) related, subfamily B, member 13
NP_005432	782788	Homo sapiens	chromatin assembly factor 1, subunit B (p60)
NP_056364	784188	Homo sapiens	pleckstrin homology domain containing, family G (with RhoGef domain) member 3
NP_001159845	779603	Homo sapiens	membrane-associated ring finger (C3HC4) 1
NP_005867	772464	Homo sapiens	SPEG complex locus
NP_057400	817226	Homo sapiens	REV1 homolog (S. cerevisiae)
NP_001139447	822829	Homo sapiens	solute carrier family 13 (sodium-dependent dicarboxylate transporter), member 2
NP_114095	817683	Homo sapiens	enamelin
NP_004749	809116	Homo sapiens	benzodiazapine receptor (peripheral) associated protein 1
NP_004746	775066	Homo sapiens	ribosomal protein S6 kinase, 90kDa, polypeptide 5
NP_683515	794971	Homo sapiens	structural maintenance of chromosomes 1B
NP_061983	820658	Homo sapiens	zinc finger with KRAB and SCAN domains 4
NP_001032903	774220	Homo sapiens	GRB2-associated binding protein family, member 4
NP_005879	791524	Homo sapiens	solute carrier family 25 (mitochondrial carrier; phosphate carrier), member 3
NP_852001	808693	Homo sapiens	suppressor of Ty 3 homolog (S. cerevisiae)
NP_056372	797851	Homo sapiens	chromodomain helicase DNA binding protein 5
NP_005886	803079	Homo sapiens	golgi autoantigen, golgin subfamily a, 3
NP_892006	776365	Homo sapiens	spectrin repeat containing, nuclear envelope 1
NP_005884	808365	Homo sapiens	calicin
NP_001020366	789062	Homo sapiens	carboxylesterase 1 (monocyte/macrophage serine esterase 1)
NP_078808	790045	Homo sapiens	sperm associated antigen 16
NP_005883	787121	Homo sapiens	formin-like 1
XP_001928516	616933	Sus scrofa	similar to leucine rich repeat containing 49
NP_689644	815024	Homo sapiens	piwi-like 4 (Drosophila)
NP_004735	804757	Homo sapiens	lecithin retinol acyltransferase (phosphatidylcholine--retinol O-acyltransferase)
NP_001159484	780863	Homo sapiens	zinc finger protein 397 opposite strand
NP_064629	826655	Homo sapiens	choline phosphotransferase 1
NP_002520	782170	Homo sapiens	neurotrophic tyrosine kinase, receptor, type 1
NP_064627	784359	Homo sapiens	kinesin family member 15
NP_733821	783908	Homo sapiens	lamin A/C
NP_002515	796239	Homo sapiens	neuroblastoma RAS viral (v-ras) oncogene homolog
NP_057058	784208	Homo sapiens	crystallin, lambda 1
NP_005449	785248	Homo sapiens	gamma-aminobutyric acid (GABA) B receptor, 2
NP_004767	800478	Homo sapiens	UDP-Gal:betaGlcNAc beta 1,4- galactosyltransferase, polypeptide 5
NP_085058	789947	Homo sapiens	WD repeat domain 59
NP_005062	818101	Homo sapiens	solute carrier family 1 (high affinity aspartate/glutamate transporter), member 6
NP_057055	804122	Homo sapiens	mitochondrial ribosomal protein S7
NP_085056	798598	Homo sapiens	cytochrome b5 type B (outer mitochondrial membrane)
NP_003599	778741	Homo sapiens	G protein-coupled receptor 65
NP_001107563	818306	Homo sapiens	cell division cycle 27 homolog (S. cerevisiae)
NP_003598	779928	Homo sapiens	CDC42 binding protein kinase alpha (DMPK-like)
NP_689690	776634	Homo sapiens	zinc finger protein 565
NP_660278	788506	Homo sapiens	fibronectin type III and ankyrin repeat domains 1
NP_060874	824892	Homo sapiens	ArfGAP with dual PH domains 2
XP_001928528	613132	Sus scrofa	similar to SPA-1-like 2
NP_003592	789548	Homo sapiens	SWI/SNF related, matrix associated, actin dependent regulator of chromatin, subfamily a, member 5
NP_848511	773528	Homo sapiens	SRY (sex determining region Y)-box 30
NP_057453	793266	Homo sapiens	claudin 18
NP_064610	815832	Homo sapiens	storkhead box 2
NP_001107558	789638	Homo sapiens	chloride intracellular channel 5
NP_077721	805339	Homo sapiens	outer dense fiber of sperm tails 1
NP_056311	813097	Homo sapiens	KIAA1429
NP_003191	778554	Homo sapiens	transcription factor 3 (E2A immunoglobulin enhancer binding factors E12/E47)
NP_006083	787235	Homo sapiens	nucleotide-binding oligomerization domain containing 1
NP_002532	810802	Homo sapiens	oxoglutarate (alpha-ketoglutarate) dehydrogenase (lipoamide)
NP_006082	795861	Homo sapiens	coronin, actin binding protein, 2B
NP_005466	817804	Homo sapiens	SH2B adaptor protein 3
NP_004755	801037	Homo sapiens	piwi-like 1 (Drosophila)
NP_443179	791003	Homo sapiens	alpha-kinase 2
NP_002529	825655	Homo sapiens	occludin pseudogene; occludin
NP_060880	824595	Homo sapiens	Holliday junction recognition protein
NP_004759	804016	Homo sapiens	splicing factor, arginine/serine-rich 11
NP_001070993	810550	Homo sapiens	myotubularin related protein 14
NP_001003443	822043	Homo sapiens	olfactory receptor, family 56, subfamily A, member 3
NP_114428	806065	Homo sapiens	integrin alpha FG-GAP repeat containing 3
NP_060887	825896	Homo sapiens	adenylate cyclase 10 (soluble)
NP_660289	794455	Homo sapiens	chromosome 10 open reading frame 4
NP_005821	778184	Homo sapiens	mitochondrial ribosomal protein S31
NP_056305	810235	Homo sapiens	SEC31 homolog B (S. cerevisiae)
NP_005820	801148	Homo sapiens	adaptor-related protein complex 3, sigma 2 subunit
XP_001928534	616625	Sus scrofa	similar to Sorting nexin-1
NP_006078	813021	Homo sapiens	tubulin, beta 4
NP_006079	776899	Homo sapiens	tubulin, beta 2C
NP_006075	787662	Homo sapiens	interferon regulatory factor 9
NP_976044	795334	Homo sapiens	chromosome 9 open reading frame 131
NP_077719	827051	Homo sapiens	Notch homolog 2 (Drosophila)
NP_005474	789979	Homo sapiens	chromatin assembly factor 1, subunit A (p150)
NP_006071	817734	Homo sapiens	sema domain, immunoglobulin domain (Ig), short basic domain, secreted, (semaphorin) 3A
NP_006073	802675	Homo sapiens	hypothetical gene supported by AF081484; NM_006082; tubulin, alpha 1b
NP_057032	818539	Homo sapiens	solute carrier family 35, member B3
NP_060890	783598	Homo sapiens	solute carrier family 22, member 15
NP_005081	820776	Homo sapiens	JMJD7-PLA2G4B readthrough transcript; phospholipase A2, group IVB (cytosolic); jumonji domain containing 7
NP_057437	810612	Homo sapiens	zinc finger, DHHC-type containing 2
NP_443161	774513	Homo sapiens	forkhead-associated (FHA) phosphopeptide binding domain 1
NP_060898	807659	Homo sapiens	UTP6, small subunit (SSU) processome component, homolog (yeast)
NP_976036	823905	Homo sapiens	retinoblastoma binding protein 8
XP_001929124	617337	Sus scrofa	similar to Uncharacterized protein C12orf43
NP_005834	782466	Homo sapiens	signal transducing adaptor molecule (SH3 domain and ITAM motif) 2
NP_004785	775256	Homo sapiens	RAB33A, member RAS oncogene family
NP_817084	799495	Homo sapiens	huntingtin-associated protein 1
NP_004784	788157	Homo sapiens	lon peptidase 1, mitochondrial
NP_004786	773892	Homo sapiens	klotho
NP_006061	802915	Homo sapiens	TRK-fused gene
NP_004781	786824	Homo sapiens	solute carrier family 22 (organic anion transporter), member 6
NP_005484	825111	Homo sapiens	RAN binding protein 9
NP_057041	791291	Homo sapiens	APAF1 interacting protein; similar to APAF1 interacting protein
NP_002505	813584	Homo sapiens	nephroblastoma overexpressed gene
NP_689687	773877	Homo sapiens	chromosome 19 open reading frame 18
NP_057423	812843	Homo sapiens	Rap guanine nucleotide exchange factor (GEF)-like 1
NP_001139478	786772	Homo sapiens	insulin-like growth factor binding protein, acid labile subunit
NP_056326	810495	Homo sapiens	chromosome 20 open reading frame 4
NP_001136157	775095	Homo sapiens	Rho GTPase-activating protein
NP_065706	807280	Homo sapiens	junctophilin 3
NP_201585	814749	Homo sapiens	capping protein (actin filament) muscle Z-line, alpha 3
NP_057086	820785	Homo sapiens	saccharopine dehydrogenase (putative)
NP_057085	819537	Homo sapiens	UTP18, small subunit (SSU) processome component, homolog (yeast)
NP_001695	812875	Homo sapiens	brain-specific angiogenesis inhibitor 3
NP_775866	821611	Homo sapiens	ankyrin repeat domain 52
NP_001123512	799546	Homo sapiens	SHC (Src homology 2 domain containing) transforming protein 1
NP_006149	794232	Homo sapiens	neurofilament, light polypeptide
NP_001090953	616704	Sus scrofa	COX7A2 protein
NP_001688	787383	Homo sapiens	ATP synthase, H+ transporting, mitochondrial F1 complex, O subunit
NP_000177	813860	Homo sapiens	complement factor H
NP_000173	789097	Homo sapiens	hydroxyacyl-Coenzyme A dehydrogenase/3-ketoacyl-Coenzyme A thiolase/enoyl-Coenzyme A hydratase (trifunctional protein), alpha subunit
NP_000174	784387	Homo sapiens	hydroxyacyl-Coenzyme A dehydrogenase/3-ketoacyl-Coenzyme A thiolase/enoyl-Coenzyme A hydratase (trifunctional protein), beta subunit
NP_001121798	780427	Homo sapiens	binder of sperm protein homolog 1
NP_006142	817084	Homo sapiens	lactoperoxidase
NP_065715	803306	Homo sapiens	2,4-dienoyl CoA reductase 2, peroxisomal
NP_112201	806868	Homo sapiens	chromosome 6 open reading frame 62
NP_071935	816400	Homo sapiens	polymerase (RNA) I polypeptide E, 53kDa
NP_443749	821783	Homo sapiens	A kinase (PRKA) anchor protein 2; paralemmin 2; PALM2-AKAP2 readthrough transcript
NP_073579	784499	Homo sapiens	coiled-coil domain containing 136
NP_689593	825897	Homo sapiens	T-box 15
NP_689592	808921	Homo sapiens	chromosome 1 open reading frame 131
NP_775859	786117	Homo sapiens	immunoglobulin superfamily, member 22
NP_001098989	795194	Homo sapiens	chromosome 2 open reading frame 70
NP_982272	809628	Homo sapiens	dedicator of cytokinesis 8
NP_001697	785777	Homo sapiens	B-cell CLL/lymphoma 6
NP_000567	797665	Homo sapiens	interleukin 1, beta
NP_071938	803501	Homo sapiens	nuclear prelamin A recognition factor-like
NP_000164	820427	Homo sapiens	glycoprotein Ib (platelet), alpha polypeptide
NP_006537	781241	Homo sapiens	insulin-like growth factor 2 mRNA binding protein 1
NP_000161	778461	Homo sapiens	glycine dehydrogenase (decarboxylating)
NP_055755	776246	Homo sapiens	MON1 homolog B (yeast)
XP_001929588	616638	Sus scrofa	similar to transmembrane protein 63B
NP_000580	777211	Homo sapiens	interleukin 4
NP_001153587	819226	Homo sapiens	chromosome 15 open reading frame 40
NP_000584	821570	Homo sapiens	transporter 1, ATP-binding cassette, sub-family B (MDR/TAP)
NP_000582	778956	Homo sapiens	CD14 molecule
NP_001001919	810478	Homo sapiens	olfactory receptor, family 13, subfamily C, member 4
NP_073153	813324	Homo sapiens	anaphase promoting complex subunit 1; similar to anaphase promoting complex subunit 1
NP_006169	774462	Homo sapiens	N-ethylmaleimide-sensitive factor
NP_001153174	823919	Homo sapiens	four and a half LIM domains 1
NP_056005	809046	Homo sapiens	DnaJ (Hsp40) homolog, subfamily C, member 9
NP_006568	822332	Homo sapiens	UDP-GlcNAc:betaGal beta-1,3-N-acetylglucosaminyltransferase 1; UDP-GlcNAc:betaGal beta-1,3-N-acetylglucosaminyltransferase 2
NP_056003	802134	Homo sapiens	TBC1 domain family, member 12
NP_001136123	822701	Homo sapiens	neuralized homolog 1B (Drosophila)
NP_006564	774668	Homo sapiens	tumor necrosis factor (ligand) superfamily, member 13b
NP_000592	796624	Homo sapiens	hepatocyte growth factor (hepapoietin A; scatter factor)
NP_000594	811301	Homo sapiens	nitric oxide synthase 3 (endothelial cell)
NP_057095	775420	Homo sapiens	mitochondrial trans-2-enoyl-CoA reductase
NP_073557	802793	Homo sapiens	DiGeorge syndrome critical region gene 8
NP_001136120	825692	Homo sapiens	SAR1 homolog A (S. cerevisiae)
NP_001161715	801691	Homo sapiens	chromosome 4 open reading frame 48
NP_000187	826339	Homo sapiens	hydroxysteroid (11-beta) dehydrogenase 2
NP_001072137	617137	Sus scrofa	N-acetylglucosaminyltransferase I.2
NP_003784	779579	Homo sapiens	cathepsin F
NP_065741	806099	Homo sapiens	ankyrin repeat and KH domain containing 1; ANKHD1-EIF4EBP3 readthrough transcript; eukaryotic translation initiation factor 4E binding protein 3
NP_001014980	801395	Homo sapiens	family with sequence similarity 132, member A
NP_001120864	791263	Homo sapiens	chromosome 11 open reading frame 9
NP_001106649	776490	Homo sapiens	nuclear factor of activated T-cells 5, tonicity-responsive
NP_006510	812087	Homo sapiens	dynein, light chain, Tctex-type 1
NP_000129	814755	Homo sapiens	fibrillin 1
NP_055790	816345	Homo sapiens	microtubule associated serine/threonine kinase 1
NP_570969	820378	Homo sapiens	family with sequence similarity 71, member B
NP_112235	817787	Homo sapiens	mediator complex subunit 25
NP_112226	792105	Homo sapiens	sprouty homolog 4 (Drosophila)
NP_077285	784879	Homo sapiens	TNFAIP3 interacting protein 2
NP_055785	788274	Homo sapiens	kinesin-associated protein 3
NP_006506	800602	Homo sapiens	SET domain and mariner transposase fusion gene
NP_000512	793306	Homo sapiens	hexosaminidase B (beta polypeptide)
NP_000510	820875	Homo sapiens	hemoglobin, delta
NP_065750	821485	Homo sapiens	GATA zinc finger domain containing 2B
NP_001155855	818916	Homo sapiens	Rho/Rac guanine nucleotide exchange factor (GEF) 2
NP_000117	775690	Homo sapiens	electron-transfer-flavoprotein, alpha polypeptide
NP_940887	807713	Homo sapiens	tumor protein p63 regulated 1
NP_001136105	797705	Homo sapiens	phosphoinositide-3-kinase, regulatory subunit 5
NP_006501	826991	Homo sapiens	tripartite motif-containing 27
NP_839946	785557	Homo sapiens	hyaluronan and proteoglycan link protein 3
NP_000121	819650	Homo sapiens	coagulation factor V (proaccelerin, labile factor)
NP_000123	806146	Homo sapiens	coagulation factor VIII, procoagulant component
NP_000122	815415	Homo sapiens	coagulation factor VII (serum prothrombin conversion accelerator)
NP_940878	775609	Homo sapiens	chromosome 19 open reading frame 54
NP_848934	808394	Homo sapiens	1-acylglycerol-3-phosphate O-acyltransferase 6 (lysophosphatidic acid acyltransferase, zeta)
NP_000526	778843	Homo sapiens	PMS2 postmeiotic segregation increased 2 (S. cerevisiae)
NP_775821	790585	Homo sapiens	chromosome 9 open reading frame 93
NP_062815	782587	Homo sapiens	transient receptor potential cation channel, subfamily V, member 5
NP_054878	789419	Homo sapiens	SET domain containing 2
NP_000540	820768	Homo sapiens	thyroid stimulating hormone, beta
XP_001928092	609726	Sus scrofa	similar to NF1-B3
NP_003762	818532	Homo sapiens	keratin 36
NP_073586	802790	Homo sapiens	family with sequence similarity 160, member B2
NP_940894	791309	Homo sapiens	C-type lectin domain family 4, member G
NP_000149	791517	Homo sapiens	glucan (1,4-alpha-), branching enzyme 1
NP_073587	785284	Homo sapiens	poly (ADP-ribose) polymerase family, member 12
NP_006536	810457	Homo sapiens	tumor suppressor candidate 4
NP_001072151	611866	Sus scrofa	NDRG2
NP_073585	821532	Homo sapiens	tensin 3
NP_000531	778449	Homo sapiens	ryanodine receptor 1 (skeletal)
NP_001007564	791482	Homo sapiens	insulin-like growth factor binding protein-like 1
NP_054889	781858	Homo sapiens	GTP-binding protein 8 (putative)
NP_201591	826106	Homo sapiens	nuclear receptor subfamily 6, group A, member 1
NP_443724	778409	Homo sapiens	arginine decarboxylase
NP_000552	780298	Homo sapiens	glutathione S-transferase mu 1
NP_598005	781848	Homo sapiens	sperm acrosome associated 4
NP_112222	778137	Homo sapiens	sperm acrosome associated 1
NP_001106678	823673	Homo sapiens	thiosulfate sulfurtransferase KAT, putative
XP_001929555	610616	Sus scrofa	similar to CG12393 CG12393-PA
XP_001929549	614048	Sus scrofa	similar to CG31803 CG31803-PA
NP_079491	806726	Homo sapiens	pseudouridylate synthase 1
NP_001139124	793731	Homo sapiens	chromosome 6 open reading frame 141
NP_003748	800360	Homo sapiens	eukaryotic translation initiation factor 3, subunit I
NP_005889	820118	Homo sapiens	cell cycle associated protein 1
NP_079498	800557	Homo sapiens	WD repeat domain 82
NP_940799	825830	Homo sapiens	growth hormone secretagogue receptor
NP_001603	801869	Homo sapiens	acrosomal vesicle protein 1
NP_001601	814031	Homo sapiens	acid phosphatase 2, lysosomal
NP_060908	776298	Homo sapiens	F-box protein 6
NP_001600	798968	Homo sapiens	acyl-Coenzyme A dehydrogenase, short/branched chain
NP_001005282	795813	Homo sapiens	olfactory receptor, family 5, subfamily M, member 8
NP_001005283	812079	Homo sapiens	olfactory receptor, family 9, subfamily Q, member 2
NP_001216	816175	Homo sapiens	caspase 4, apoptosis-related cysteine peptidase
NP_056079	823106	Homo sapiens	chromosome 22 open reading frame 9
NP_665698	824670	Homo sapiens	tetratricopeptide repeat domain 21A
NP_002211	786388	Homo sapiens	inositol 1,4,5-trisphosphate 3-kinase A
NP_065784	789152	Homo sapiens	HEG homolog 1 (zebrafish)
NP_079478	819584	Homo sapiens	EF-hand domain family, member D1
NP_065785	820894	Homo sapiens	ribosomal modification protein rimK-like family member B
NP_477352	821350	Homo sapiens	phosphatidylinositol 4-kinase, catalytic, alpha
NP_001610	812234	Homo sapiens	adrenergic, beta, receptor kinase 1
NP_001128360	802767	Homo sapiens	retrotransposon-like 1
NP_001010844	803940	Homo sapiens	interleukin-1 receptor-associated kinase 1 binding protein 1
NP_001010846	820682	Homo sapiens	Src homology 2 domain containing E
NP_036246	826235	Homo sapiens	caspase 14, apoptosis-related cysteine peptidase
NP_054868	778240	Homo sapiens	WD repeat domain 91
NP_079089	806298	Homo sapiens	RNA polymerase II associated protein 2
NP_060101	786319	Homo sapiens	DEAD (Asp-Glu-Ala-Asp) box polypeptide 60
NP_056069	808743	Homo sapiens	kinesin family member 13B
NP_036243	824930	Homo sapiens	AHA1, activator of heat shock 90kDa protein ATPase homolog 1 (yeast)
NP_079085	812269	Homo sapiens	tectonic family member 2
NP_002201	820867	Homo sapiens	integrin, alpha V (vitronectin receptor, alpha polypeptide, antigen CD51)
NP_000848	809814	Homo sapiens	guanylate cyclase 1, soluble, beta 3
NP_056061	793684	Homo sapiens	mahogunin, ring finger 1
NP_001157207	809967	Homo sapiens	myosin XIX
NP_001007526	772723	Homo sapiens	NACHT and WD repeat domain containing 1
NP_079464	795454	Homo sapiens	tripartite motif-containing 45
NP_036226	796016	Homo sapiens	peroxiredoxin 5
XP_001925671	618223	Sus scrofa	similar to dipeptidyl peptidase 10
NP_001010852	780391	Homo sapiens	retinaldehyde binding protein 1-like 2
NP_001138850	618506	Sus scrofa	DnaJ (Hsp40) homolog, subfamily C, member 6
NP_003311	821701	Homo sapiens	tubby homolog (mouse)
NP_001245	803455	Homo sapiens	cell division cycle 6 homolog (S. cerevisiae)
NP_001123577	819875	Homo sapiens	collagen, type IV, alpha 3 (Goodpasture antigen) binding protein
NP_003306	805487	Homo sapiens	DnaJ (Hsp40) homolog, subfamily C, member 7
NP_570901	777555	Homo sapiens	solute carrier family 39 (zinc transporter), member 4
NP_001010848	792297	Homo sapiens	neuregulin 3
NP_003309	814656	Homo sapiens	TTK protein kinase
NP_110400	789012	Homo sapiens	tubulin, beta 1
NP_110406	778033	Homo sapiens	potassium voltage-gated channel, subfamily H (eag-related), member 6
NP_003705	776858	Homo sapiens	stanniocalcin 2
NP_110420	794242	Homo sapiens	F-box protein 38
NP_079452	774125	Homo sapiens	ninein-like
NP_036218	801260	Homo sapiens	general transcription factor IIIC, polypeptide 3, 102kDa
NP_001007123	800674	Homo sapiens	fibronectin type III and SPRY domain containing 2
NP_033720	797726	Homo sapiens	amine oxidase, copper containing 2 (retina-specific)
NP_001010868	811296	Homo sapiens	chromosome 6 open reading frame 163
NP_073713	786688	Homo sapiens	C-terminal binding protein 2
NP_000101	822582	Homo sapiens	dihydropyrimidine dehydrogenase
NP_003322	789232	Homo sapiens	tyrosine kinase 2
NP_036220	783776	Homo sapiens	6-phosphogluconolactonase
NP_079066	819773	Homo sapiens	centrosome and spindle pole associated protein 1
NP_631961	786325	Homo sapiens	TAF15 RNA polymerase II, TATA box binding protein (TBP)-associated factor, 68kDa
NP_000866	808609	Homo sapiens	insulin-like growth factor 1 receptor
NP_036222	788987	Homo sapiens	microtubule-actin crosslinking factor 1
NP_001002858	787053	Homo sapiens	annexin A2 pseudogene 3; annexin A2; annexin A2 pseudogene 1
NP_000867	789007	Homo sapiens	insulin-like growth factor 2 receptor
NP_004320	782300	Homo sapiens	bone morphogenetic protein receptor, type IA; similar to ALK-3
NP_001266	801932	Homo sapiens	chromogranin A (parathyroid secretory protein 1)
NP_079029	810405	Homo sapiens	tetratricopeptide repeat domain 21B
NP_060496	773857	Homo sapiens	phosphofurin acidic cluster sorting protein 1
NP_001010870	818663	Homo sapiens	tudor domain containing 6
NP_001162594	809891	Homo sapiens	AF4/FMR2 family, member 2
NP_115735	817374	Homo sapiens	chromosome 3 open reading frame 26
NP_055311	792741	Homo sapiens	ribosomal protein S6 kinase, 90kDa, polypeptide 6
NP_991111	805341	Homo sapiens	family with sequence similarity 151, member B
NP_115734	800904	Homo sapiens	coiled-coil domain containing 77
NP_079434	793350	Homo sapiens	RUN and FYVE domain containing 1
NP_110422	782723	Homo sapiens	stathmin-like 4
NP_036214	790483	Homo sapiens	zinc finger protein, multitype 2
NP_004392	815701	Homo sapiens	DNA fragmentation factor, 45kDa, alpha polypeptide
NP_056036	816322	Homo sapiens	dynamin binding protein
NP_079032	804813	Homo sapiens	multimerin 2
NP_004394	816194	Homo sapiens	deafness, autosomal dominant 5
NP_001254	780956	Homo sapiens	CDP-diacylglycerol synthase (phosphatidate cytidylyltransferase) 1
NP_653300	773114	Homo sapiens	ATPase, Na+/K+ transporting, alpha 4 polypeptide
NP_055712	822867	Homo sapiens	zinc finger protein 652
NP_056019	802013	Homo sapiens	thrombospondin, type I, domain containing 7A
NP_001071089	815466	Homo sapiens	vacuolar protein sorting 37 homolog D (S. cerevisiae)
NP_001252	788020	Homo sapiens	cyclin-dependent kinase 9
NP_001128320	820781	Homo sapiens	coiled-coil domain containing 152
NP_001157632	792063	Homo sapiens	SAPS domain family, member 3
NP_861454	802805	Homo sapiens	gliomedin
NP_997191	788791	Homo sapiens	nucleoporin 210kDa-like
NP_006580	811489	Homo sapiens	chromosome 1 open reading frame 2
NP_002241	774652	Homo sapiens	potassium intermediate/small conductance calcium-activated channel, subfamily N, member 4
NP_056021	794954	Homo sapiens	KIAA1024
NP_001162589	783933	Homo sapiens	stromal interaction molecule 2
NP_054828	806045	Homo sapiens	ATPase family, AAA domain containing 2
NP_056023	804360	Homo sapiens	ankyrin repeat domain 12
NP_001076581	818567	Homo sapiens	glycerol-3-phosphate dehydrogenase 2 (mitochondrial)
NP_001284	805721	Homo sapiens	chloride channel, nucleotide-sensitive, 1A
NP_001285	780325	Homo sapiens	cleft lip and palate associated transmembrane protein 1
NP_001129433	619439	Sus scrofa	amyloid beta (A4) precursor-like protein 2
NP_653312	810526	Homo sapiens	kelch-like 23 (Drosophila)
NP_073744	826243	Homo sapiens	family with sequence similarity 129, member B
NP_001010895	799007	Homo sapiens	chromosome 9 open reading frame 102
YP_003024028	806122	Homo sapiens	Cytochrome c oxidase subunit 1
XP_001928835	617123	Sus scrofa	similar to nuclear receptor subfamily 1, group H, member 4
NP_002225	796807	Homo sapiens	potassium voltage-gated channel, shaker-related subfamily, member 5
NP_001033043	799798	Homo sapiens	DIX domain containing 1
NP_001074319	798570	Homo sapiens	hypothetical protein LOC728621
NP_001035197	822662	Homo sapiens	mutL homolog 3 (E. coli)
NP_602296	804592	Homo sapiens	RAD52 homolog (S. cerevisiae)
NP_079421	798580	Homo sapiens	chromosome 10 open reading frame 79
NP_001002036	811118	Homo sapiens	astacin-like metallo-endopeptidase (M12 family)
NP_004376	800485	Homo sapiens	versican
NP_619639	793195	Homo sapiens	par-3 partitioning defective 3 homolog (C. elegans)
NP_619639	824836	Homo sapiens	polycystic kidney and hepatic disease 1 (autosomal recessive)
YP_003024029	804591	Homo sapiens	Cytochrome c oxidase subunit 2
NP_653305	782765	Homo sapiens	apoptosis-inducing factor, mitochondrion-associated, 3
NP_004371	809021	Homo sapiens	CREB binding protein
NP_058197	786920	Homo sapiens	2'-5'-oligoadenylate synthetase 2, 69/71kDa
NP_004372	818243	Homo sapiens	activating transcription factor 6 beta
NP_000811	809797	Homo sapiens	similar to growth arrest-specific 6; growth arrest-specific 6
YP_003024035	778125	Homo sapiens	NADH-ubiquinone oxidoreductase chain 4L; NADH-ubiquinone oxidoreductase chain 4
NP_653320	808260	Homo sapiens	coiled-coil domain containing 13
NP_954592	789241	Homo sapiens	coactivator-associated arginine methyltransferase 1
XP_001928822	613235	Sus scrofa	similar to Frizzled-3 precursor (Fz-3) (hFz3)
NP_001005276	811865	Homo sapiens	olfactory receptor, family 2, subfamily AE, member 1
YP_003024036	783083	Homo sapiens	NADH-ubiquinone oxidoreductase chain 5
NP_001675	801991	Homo sapiens	ATPase, Ca++ transporting, plasma membrane 4
NP_542942	812053	Homo sapiens	zinc finger protein 280B
NP_002214	820578	Homo sapiens	inositol 1,4,5-triphosphate receptor, type 2
NP_073753	785021	Homo sapiens	CUB domain containing protein 1
NP_001677	820161	Homo sapiens	ATP synthase, H+ transporting, mitochondrial F1 complex, beta polypeptide
NP_073752	790216	Homo sapiens	regulatory factor X, 7
NP_002216	821133	Homo sapiens	isovaleryl Coenzyme A dehydrogenase
NP_001678	821839	Homo sapiens	ATP synthase, H+ transporting, mitochondrial F1 complex, delta subunit
NP_066382	788432	Homo sapiens	desert hedgehog homolog (Drosophila)
NP_001679	818987	Homo sapiens	ATP synthase, H+ transporting, mitochondrial F0 complex, subunit B1
YP_003024031	808811	Homo sapiens	Cytochrome c oxidase subunit 3; ATP synthase subunit a; ATP synthase protein 8
NP_002218	812803	Homo sapiens	Janus kinase 1
NP_060482	807009	Homo sapiens	kinesin family member 26B
NP_000825	795660	Homo sapiens	glutamate receptor, ionotropic, N-methyl D-aspartate 2B
NP_001681	777586	Homo sapiens	ATPase, H+ transporting, lysosomal 70kDa, V1 subunit A
NP_004364	774265	Homo sapiens	cytochrome c oxidase subunit VIa polypeptide 1
NP_004365	815879	Homo sapiens	cytochrome c oxidase subunit VIc
NP_079405	773276	Homo sapiens	fuzzy homolog (Drosophila)
NP_056045	809735	Homo sapiens	ArfGAP with RhoGAP domain, ankyrin repeat and PH domain 2
NP_653316	785803	Homo sapiens	EF-hand domain family, member B
XP_001925612	613043	Sus scrofa	similar to PHD finger protein 19
NP_001005271	787128	Homo sapiens	chromodomain helicase DNA binding protein 3
NP_937762	806202	Homo sapiens	laminin, alpha 3
NP_002657	821318	Homo sapiens	perilipin
NP_543007	810080	Homo sapiens	G protein-coupled receptor 82
NP_996826	795414	Homo sapiens	latent transforming growth factor beta binding protein 1
NP_757366	818844	Homo sapiens	interleukin 16 (lymphocyte chemoattractant factor)
NP_714544	786663	Homo sapiens	stereocilin; stereocilin pseudogene
NP_114130	826493	Homo sapiens	radial spoke 3 homolog (Chlamydomonas)
NP_002169	796369	Homo sapiens	insulin-like growth factor binding protein 6
NP_002168	803717	Homo sapiens	interferon, omega 1
NP_001035536	780544	Homo sapiens	myotubularin related protein 12
NP_694953	784168	Homo sapiens	cartilage intermediate layer protein 2
NP_002159	782325	Homo sapiens	isocitrate dehydrogenase 2 (NADP+), mitochondrial
NP_060587	787979	Homo sapiens	bromodomain and WD repeat domain containing 2
NP_005392	805528	Homo sapiens	protein tyrosine phosphatase, non-receptor type 14
NP_060582	823500	Homo sapiens	transmembrane protein 38B
NP_001175	806289	Homo sapiens	ataxia telangiectasia and Rad3 related; similar to ataxia telangiectasia and Rad3 related protein
NP_690000	826271	Homo sapiens	mitogen-activated protein kinase kinase kinase 7 interacting protein 3
NP_543017	792495	Homo sapiens	WAP four-disulfide core domain 6; serine peptidase inhibitor-like, with Kunitz and WAP domains 1 (eppin)
NP_002172	803502	Homo sapiens	Indian hedgehog homolog (Drosophila)
NP_853517	774700	Homo sapiens	keratin 26
NP_058633	815480	Homo sapiens	polymerase (DNA directed), alpha 1, catalytic subunit
NP_058634	813116	Homo sapiens	EGF-containing fibulin-like extracellular matrix protein 2
NP_002175	784676	Homo sapiens	interleukin 6 signal transducer (gp130, oncostatin M receptor)
NP_003290	804644	Homo sapiens	heat shock protein 90kDa beta (Grp94), member 1
NP_057591	796655	Homo sapiens	Cdc2-related kinase, arginine/serine-rich
NP_005916	774093	Homo sapiens	meprin A, beta
NP_005913	814980	Homo sapiens	mitogen-activated protein kinase kinase kinase 4
NP_060570	795140	Homo sapiens	EF-hand domain (C-terminal) containing 1
NP_001183	788230	Homo sapiens	tumor necrosis factor receptor superfamily, member 17
NP_005919	784099	Homo sapiens	milk fat globule-EGF factor 8 protein
NP_001189	790534	Homo sapiens	PR domain containing 1, with ZNF domain
NP_114110	816787	Homo sapiens	FERM domain containing 8
NP_996803	821353	Homo sapiens	MAM domain containing 4
NP_002679	802166	Homo sapiens	septin 5
NP_777587	825349	Homo sapiens	spermatogenesis associated 19
NP_996805	822547	Homo sapiens	cysteine-rich protein 3
NP_060047	792234	Homo sapiens	GRAM domain containing 1C
NP_002677	822857	Homo sapiens	phenylethanolamine N-methyltransferase
NP_078777	785608	Homo sapiens	homeobox D1
NP_002147	824963	Homo sapiens	heat shock 60kDa protein 1 (chaperonin) pseudogene 5; heat shock 60kDa protein 1 (chaperonin) pseudogene 6; heat shock 60kDa protein 1 (chaperonin) pseudogene 1; heat shock 60kDa protein 1 (chaperonin) pseudogene 4; heat shock 60kDa protein 1 (chaperonin)
NP_002144	794500	Homo sapiens	hydroxysteroid (17-beta) dehydrogenase 2
NP_115647	778080	Homo sapiens	TNF receptor-associated factor 7
NP_060959	803980	Homo sapiens	ash1 (absent, small, or homeotic)-like (Drosophila)
NP_055330	798333	Homo sapiens	CCR4-NOT transcription complex, subunit 2
NP_072097	812679	Homo sapiens	vacuolar protein sorting 16 homolog A (S. cerevisiae)
NP_060567	803321	Homo sapiens	HAUS augmin-like complex, subunit 2
NP_003288	791911	Homo sapiens	nuclear receptor subfamily 2, group C, member 1
XP_001924647	612004	Sus scrofa	similar to alpha-aminoadipate aminotransferase
NP_003287	807622	Homo sapiens	cysteine-rich secretory protein 2
NP_078780	772493	Homo sapiens	PR domain containing 14
NP_005379	780160	Homo sapiens	phosducin-like
NP_872381	805380	Homo sapiens	izumo sperm-egg fusion 1
NP_078789	782395	Homo sapiens	FYVE and coiled-coil domain containing 1
NP_114127	796501	Homo sapiens	similar to AAA-ATPase TOB3; ATPase family, AAA domain containing 3B
NP_060034	786695	Homo sapiens	stabilin 2
NP_694942	775547	Homo sapiens	ubiquitin specific peptidase 43
NP_694945	779620	Homo sapiens	Rho guanine nucleotide exchange factor (GEF) 19
NP_002151	805802	Homo sapiens	tenascin C
NP_777591	788420	Homo sapiens	coiled-coil domain containing 75
NP_003272	826376	Homo sapiens	troponin I type 1 (skeletal, slow)
NP_003270	815160	Homo sapiens	troponin C type 2 (fast)
NP_002148	791792	Homo sapiens	heat shock 10kDa protein 1 (chaperonin 10)
NP_002694	783023	Homo sapiens	phosphoribosyl pyrophosphate amidotransferase
NP_002696	777479	Homo sapiens	periplakin
NP_003277	784843	Homo sapiens	topoisomerase (DNA) I
NP_002697	823430	Homo sapiens	protein phosphatase 1B (formerly 2C), magnesium-dependent, beta isoform
NP_060040	795289	Homo sapiens	5-oxoprolinase (ATP-hydrolysing)
NP_694998	823023	Homo sapiens	transmembrane protein 151A
NP_001099034	786282	Homo sapiens	coiled-coil alpha-helical rod protein 1
NP_694996	775935	Homo sapiens	collagen, type XXIX, alpha 1
NP_004827	808733	Homo sapiens	eukaryotic translation initiation factor 2-alpha kinase 3
NP_000883	783277	Homo sapiens	kallikrein B, plasma (Fletcher factor) 1
NP_000889	777273	Homo sapiens	monoamine oxidase B
NP_060549	811762	Homo sapiens	S1 RNA binding domain 1
NP_060544	791094	Homo sapiens	coiled-coil domain containing 94
NP_068587	789872	Homo sapiens	solute carrier family 5 (choline transporter), member 7
NP_055395	802224	Homo sapiens	solute carrier family 2 (facilitated glucose transporter), member 8
NP_067052	799865	Homo sapiens	netrin 4
NP_004435	803374	Homo sapiens	EPH receptor B4
NP_064560	822094	Homo sapiens	dihydrouridine synthase 3-like (S. cerevisiae)
NP_004431	778632	Homo sapiens	EPH receptor A7
NP_004818	806089	Homo sapiens	ATP-binding cassette, sub-family G (WHITE), member 2
NP_758869	796887	Homo sapiens	CD46 molecule, complement regulatory protein
NP_114104	826529	Homo sapiens	tektin 3
NP_004817	824372	Homo sapiens	endothelin converting enzyme-like 1
NP_000874	798967	Homo sapiens	IMP (inosine monophosphate) dehydrogenase 1
NP_000876	816421	Homo sapiens	integrin, alpha 4 (antigen CD49D, alpha 4 subunit of VLA-4 receptor)
NP_000882	797663	Homo sapiens	potassium inwardly-rectifying channel, subfamily J, member 2
NP_001035519	823125	Homo sapiens	protocadherin 17
NP_064590	784033	Homo sapiens	OTU domain containing 7B
NP_004800	810886	Homo sapiens	stomatin (EPB72)-like 1
NP_002183	825966	Homo sapiens	inhibin, beta A
NP_060004	823880	Homo sapiens	myosin, heavy chain 2, skeletal muscle, adult
NP_003237	817654	Homo sapiens	thrombospondin 1
NP_004806	773827	Homo sapiens	Rho GTPase activating protein 29
NP_003240	824640	Homo sapiens	thimet oligopeptidase 1
NP_064586	780550	Homo sapiens	5',3'-nucleotidase, mitochondrial
NP_001008224	789825	Homo sapiens	complement component 1, q subcomponent-like 4
NP_068566	799676	Homo sapiens	ADAM metallopeptidase domain 30
NP_064580	806894	Homo sapiens	short chain dehydrogenase/reductase family 39U, member 1
NP_001138486	822606	Homo sapiens	similar to Ret finger protein-like 4A; ret finger protein-like 4A
NP_001013049	807682	Homo sapiens	sortilin-related VPS10 domain containing receptor 1
NP_001032895	781288	Homo sapiens	KIAA1602
NP_002196	799503	Homo sapiens	integrin, alpha 5 (fibronectin receptor, alpha polypeptide)
NP_060923	785773	Homo sapiens	E2F-associated phosphoprotein
NP_001099000	805574	Homo sapiens	CAP, adenylate cyclase-associated protein 1 (yeast)
NP_004410	782554	Homo sapiens	dual specificity phosphatase 5
NP_714916	824139	Homo sapiens	KDEL (Lys-Asp-Glu-Leu) containing 2
NP_001158886	794884	Homo sapiens	lactate dehydrogenase A
NP_003230	822052	Homo sapiens	transforming growth factor, beta 3
NP_004406	798372	Homo sapiens	desmoplakin
NP_001095296	611400	Sus scrofa	dom-3 homolog Z (C. elegans)
NP_001032394	772617	Homo sapiens	phosphatidic acid phosphatase type 2
NP_056487	815059	Homo sapiens	RIMS binding protein 3B; RIMS binding protein 3C; RIMS binding protein 3
NP_067012	805804	Homo sapiens	cell adhesion molecule 3
NP_067014	805560	Homo sapiens	neurogenic differentiation 4
NP_001159583	806314	Homo sapiens	patatin-like phospholipase domain containing 6
NP_005989	796391	Homo sapiens	chaperonin containing TCP1, subunit 3 (gamma)
NP_064528	798501	Homo sapiens	partner of NOB1 homolog (S. cerevisiae)
NP_065387	816793	Homo sapiens	EPH receptor A8
NP_060504	824317	Homo sapiens	WD repeat domain 70
NP_005315	809572	Homo sapiens	H3 histone, family 3B (H3.3B); H3 histone, family 3A pseudogene; H3 histone, family 3A; similar to H3 histone, family 3B; similar to histone H3.3B
NP_689505	795825	Homo sapiens	RNA (guanine-9-) methyltransferase domain containing 2
NP_602307	796401	Homo sapiens	solute carrier organic anion transporter family, member 1A2
NP_065393	819944	Homo sapiens	reticulon 4
NP_065391	774745	Homo sapiens	oncostatin M
NP_005306	827069	Homo sapiens	goosecoid homeobox 2
NP_005991	826978	Homo sapiens	tubulin, alpha 4a
NP_690867	803396	Homo sapiens	kelch repeat and BTB (POZ) domain containing 6
NP_690866	794870	Homo sapiens	TIP41, TOR signaling pathway regulator-like (S. cerevisiae)
NP_689910	790012	Homo sapiens	solute carrier family 44, member 5
NP_067022	785774	Homo sapiens	sulfide quinone reductase-like (yeast)
NP_852124	812187	Homo sapiens	paired box 3
NP_072047	804203	Homo sapiens	vacuolar protein sorting 52 homolog (S. cerevisiae)
NP_001019849	792629	Homo sapiens	leucine rich repeat containing 24
NP_005325	792315	Homo sapiens	host cell factor C1 (VP16-accessory protein)
NP_057117	800269	Homo sapiens	family with sequence similarity 82, member B
NP_064518	780209	Homo sapiens	1-acylglycerol-3-phosphate O-acyltransferase 4 (lysophosphatidic acid acyltransferase, delta)
NP_063939	812081	Homo sapiens	carbohydrate (N-acetylglucosamine 6-O) sulfotransferase 7
NP_085150	810384	Homo sapiens	jumonji C domain containing histone demethylase 1 homolog D (S. cerevisiae)
NP_005322	814590	Homo sapiens	hemoglobin, theta 1
[truncated: 110 more rows]
[truncated: 10 more columns]

## Sheet: Abundant Proteins
Most abundant 116 protein with P ≤ 10-99 (60 NP + 1YP + 53 XP + 2 ENSEMBL)
Protein ID	GI numbers	Protein name	pValue
NP_001005208	52353352	serum albumin precursor [Sus scrofa]	< 2.28E-302
NP_001026946	72535165	seminal plasma sperm motility inhibitor precursor [Sus scrofa]	< 2.28E-302
NP_001032228	80971510	triosephosphate isomerase [Sus scrofa]	< 2.28E-302
NP_001038009	113205626	tubulin alpha-1B chain [Sus scrofa]	< 2.28E-302
NP_001038025	113205694	protein phosphatase 1 catalytic subunit gamma isoform [Sus scrofa]	< 2.28E-302
NP_001038077	113205892	tubulin beta-2A chain [Sus scrofa]	< 2.28E-302
NP_001090922	148224365	F-actin capping protein subunit beta 2 [Sus scrofa]	< 2.28E-302
NP_001090925	148222609	F-actin-capping protein subunit beta [Sus scrofa]	< 2.28E-302
NP_001106915	164664456	capping protein (actin filament) muscle Z-line, beta [Sus scrofa]	< 2.28E-302
NP_001116456	172072653	lactadherin [Sus scrofa]	< 2.28E-302
NP_001156363	242253868	trypsinogen [Sus scrofa]	< 2.28E-302
NP_001171386	295444931	mitochondria-eating protein [Sus scrofa]	< 2.28E-302
NP_001171402	295444984	sperm equatorial segment protein 1 [Sus scrofa]	< 2.28E-302
NP_001172071	297591975	ATP synthase subunit alpha, mitochondrial [Sus scrofa]	< 2.28E-302
NP_001177176	298228984	sperm acrosome membrane-associated protein 1 precursor [Sus scrofa]	< 2.28E-302
NP_001182249	305855186	acrosomal protein SP-10 precursor [Sus scrofa]	< 2.28E-302
NP_001182253	305855214	A-kinase anchor protein 3 [Sus scrofa]	< 2.28E-302
NP_001231138	346644743	calmodulin 3 [Sus scrofa]	< 2.28E-302
NP_001231139	346644746	calmodulin 1 [Sus scrofa]	< 2.28E-302
NP_001231318	346986328	saccharopine dehydrogenase-like oxidoreductase [Sus scrofa]	< 2.28E-302
NP_001231868	349732254	glutathione S-transferase Mu 3-like [Sus scrofa]	< 2.28E-302
NP_998994	47523194	carbohydrate-binding protein AWN precursor [Sus scrofa]	< 2.28E-302
NP_999042	47523104	sperm-associated acrosin inhibitor precursor [Sus scrofa]	< 2.28E-302
NP_999176	47522848	sperm adhesion molecule 1 [Sus scrofa]	< 2.28E-302
NP_999198	47522886	acrosin [Sus scrofa]	< 2.28E-302
NP_999271	47523020	zona pellucida-binding protein 1 precursor [Sus scrofa]	< 2.28E-302
NP_999420	47523578	outer dense fiber protein 1 [Sus scrofa]	< 2.28E-302
NP_999423	298160970	cAMP-dependent protein kinase type II-alpha regulatory subunit [Sus scrofa]	< 2.28E-302
NP_999529	47523786	voltage-dependent anion-selective channel protein 3 [Sus scrofa]	< 2.28E-302
NP_999534	47523794	voltage-dependent anion-selective channel protein 2 [Sus scrofa]	< 2.28E-302
NP_999548	55741862	zonadhesin precursor [Sus scrofa]	< 2.28E-302
NP_999569	47523862	epididymal sperm-binding protein 1 precursor [Sus scrofa]	< 2.28E-302
NP_999572	47523868	glutathione peroxidase 4 precursor [Sus scrofa]	< 2.28E-302
XP_005657714	545878961	PREDICTED: voltage-dependent anion-selective channel protein 3-like [Sus scrofa]	< 2.28E-302
XP_003481945	350585369	PREDICTED: L-amino-acid oxidase, partial [Sus scrofa]	< 2.28E-302
XP_003480860	350580622	PREDICTED: tubulin beta-4 chain-like [Sus scrofa]	< 2.28E-302
XP_003480670	350579732	PREDICTED: uncharacterized protein C9orf9 homolog [Sus scrofa]	< 2.28E-302
XP_003358058	350590250	PREDICTED: leucine-rich repeat-containing protein 37A2-like [Sus scrofa]	< 2.28E-302
XP_003357767	350589466	PREDICTED: spermatid-specific manchette-related protein 1 isoformX2 [Sus scrofa]	< 2.28E-302
XP_003353925	350580104	PREDICTED: mitochondrial carrier homolog 2 [Sus scrofa]	< 2.28E-302
XP_003135262	350595806	PREDICTED: cylicin-1-like, partial [Sus scrofa]	< 2.28E-302
XP_003135135	335306030	PREDICTED: A-kinase anchor protein 4-like [Sus scrofa]	< 2.28E-302
XP_003134843	311275646	PREDICTED: protein dpy-19 homolog 2 [Sus scrofa]	< 2.28E-302
XP_003134156	311274041	PREDICTED: protein FAM71B-like [Sus scrofa]	< 2.28E-302
XP_003133690	311273021	PREDICTED: fibronectin isoform 2 [Sus scrofa]	< 2.28E-302
XP_003127560	311258329	PREDICTED: actin-related protein T2-like [Sus scrofa]	< 2.28E-302
XP_003126581	311256291	PREDICTED: acrosin-binding protein [Sus scrofa]	< 2.28E-302
XP_003125387	335285849	PREDICTED: cytosolic 5'-nucleotidase 1B isoform 1 [Sus scrofa]	< 2.28E-302
XP_003124954	311252148	PREDICTED: testis-specific gene 10 protein [Sus scrofa]	< 2.28E-302
XP_003123069	311248295	PREDICTED: izumo sperm-egg fusion protein 4-like isoform 1 [Sus scrofa]	< 2.28E-302
XP_003122400	335281298	PREDICTED: tubulin beta-2C chain-like [Sus scrofa]	< 2.28E-302
XP_003122047	311246041	PREDICTED: calicin-like [Sus scrofa]	< 2.28E-302
XP_003121923	311245677	PREDICTED: acrosome formation-associated factor-like [Sus scrofa]	< 2.28E-302
XP_003121920	350579166	PREDICTED: acrosome formation-associated factor-like [Sus scrofa]	< 2.28E-302
XP_001929699	194036261	PREDICTED: uncharacterized protein C1orf56-like [Sus scrofa]	< 2.28E-302
XP_001929445	194037554	PREDICTED: ATP synthase subunit beta, mitochondrial [Sus scrofa]	< 2.28E-302
XP_001928370	194043859	PREDICTED: tubulin, alpha 4a [Sus scrofa]	< 2.28E-302
XP_001928233	194043861	PREDICTED: tubulin, alpha 1a [Sus scrofa]	< 2.28E-302
XP_001926739	311253799	PREDICTED: ras-related protein Rab-2A [Sus scrofa]	< 2.28E-302
XP_001924348	194033864	PREDICTED: actin-like protein 7A-like [Sus scrofa]	< 2.28E-302
XP_003483289	350591529	PREDICTED: serotransferrin isoform 1 [Sus scrofa]	< 1.15E-302
ENSSSCP00000017564	CCDC136	coiled-coil domain containing 136 [Source:HGNC Symbol;Acc:22225]	< 1.15E-302
NP_999119	47522738	aconitate hydratase, mitochondrial precursor [Sus scrofa]	6.83877e-295
NP_001038024	113205690	protein phosphatase 1 catalytic subunit alpha isoform [Sus scrofa]	1.27339e-279
XP_003126496	311256083	PREDICTED: F-actin-capping protein subunit alpha-3-like isoform 1 [Sus scrofa]	3.55269e-261
XP_003129421	335294190	PREDICTED: glycerol kinase 2-like [Sus scrofa]	4.27866e-258
XP_003132239	311268865	PREDICTED: transmembrane protein 89-like [Sus scrofa]	4.29427e-248
XP_003122673	335281715	PREDICTED: L-asparaginase-like [Sus scrofa]	6.44819e-228
XP_001927323	335302201	PREDICTED: glutathione S-transferase omega-2 [Sus scrofa]	4.73447e-226
ENSSSCP00000006644	RAB2A	RAB2A, member RAS oncogene family [Source:HGNC Symbol;Acc:9763]	2.74442e-222
NP_999002	47523176	major seminal plasma glycoprotein PSP-I precursor [Sus scrofa]	1.11753e-216
NP_001028187	77627998	angiotensin I converting enzyme 1 isoform 1 [Sus scrofa]	7.24798e-216
NP_999074	47522666	glutamine synthetase [Sus scrofa]	3.63338e-215
NP_999349	47523456	serine/threonine-protein phosphatase PP1-beta catalytic subunit [Sus scrofa]	2.36643e-211
XP_001926664	335299041	PREDICTED: cytochrome b-c1 complex subunit 1, mitochondrial [Sus scrofa]	2.23687e-201
XP_001924388	194033866	PREDICTED: actin-like protein 7B-like [Sus scrofa]	7.44224e-197
XP_003132068	311268469	PREDICTED: tektin-3-like [Sus scrofa]	8.19036e-197
XP_001926443	335278864	PREDICTED: L-lactate dehydrogenase A-like 6B-like [Sus scrofa]	1.97645e-190
XP_003482715	350588758	PREDICTED: membrane cofactor protein-like [Sus scrofa]	1.00334e-183
NP_001038012	113205632	fascin 3 [Sus scrofa]	7.73574e-182
XP_003483017	350590240	PREDICTED: lysozyme-like protein 6-like [Sus scrofa]	3.85922e-174
XP_003127835	311258897	PREDICTED: tektin-2-like [Sus scrofa]	1.83129e-172
XP_001925712	194034801	PREDICTED: normal mucosa of esophagus-specific gene 1 protein-like isoform 1 [Sus scrofa]	9.93808e-168
NP_001107168	165973428	tubulin, beta 1 [Sus scrofa]	7.63804e-159
NP_001171400	295444980	sperm acrosome associated 4 [Sus scrofa]	9.02183e-157
XP_005655380	545819718	PREDICTED: speriolin, partial [Sus scrofa]	2.00343e-155
NP_001116600	178056512	heat shock 70kDa protein 1-like [Sus scrofa]	1.57086e-154
XP_005668799	545857572	PREDICTED: spermatogenesis-associated protein 32 [Sus scrofa]	1.17203e-153
NP_008637	5835866	COX2_15069 cytochrome c oxidase subunit II [Sus scrofa]	1.67109e-147
YP_002600780	317054710	cytochrome c oxidase subunit II (mitochondrion) [Sus scrofa domesticus]	1.67109e-147
NP_999227	47522940	dihydrolipoyl dehydrogenase, mitochondrial precursor [Sus scrofa]	1.8844e-146
NP_001241645	359811347	60 kDa heat shock protein, mitochondrial [Sus scrofa]	6.75114e-145
NP_999127	47522754	trifunctional enzyme subunit alpha	2.26008e-144
XP_003130457	311265039	PREDICTED: protein FAM71A-like [Sus scrofa]	5.53591e-143
NP_001182043	304365430	dynein light chain 1, cytoplasmic [Sus scrofa]	9.55231e-140
NP_001156360	242253862	phosphatidylethanolamine-binding protein 4 [Sus scrofa]	2.59528e-138
NP_998963	47523244	cytoplasmic light-chain dynein [Sus scrofa]	3.26759e-138
XP_003129255	350587818	PREDICTED: ADP/ATP translocase 4-like [Sus scrofa]	9.75333e-136
XP_003122391	311246910	PREDICTED: protein FAM166A-like [Sus scrofa]	5.98429e-129
NP_001077410	145279215	angiotensin I converting enzyme 1 isoform 2 [Sus scrofa]	1.09578e-128
NP_999540	47523806	four and a half LIM domains 1 protein	2.31579e-128
NP_001230149	342349346	lon peptidase 1,mitochondrial [Sus scrofa]	7.99857e-128
NP_999417	47523574	protamine-2 [Sus scrofa]	3.81688e-127
XP_005656084	545833911	PREDICTED: F-actin-capping protein subunit beta isoform X1 [Sus scrofa]	1.10529e-124
XP_001924974	311260358	PREDICTED: dynein heavy chain 8, axonemal [Sus scrofa]	2.37798e-122
XP_003132179	311268718	PREDICTED: lysozyme-like protein 4-like isoform 1 [Sus scrofa]	2.96695e-122
NP_999001	50979301	major seminal plasma glycoprotein PSP-II precursor [Sus scrofa]	4.92164e-122
NP_998997	47523184	seminal plasma protein pB1 precursor [Sus scrofa]	3.01906e-115
NP_001157984	256838109	phosphate carrier protein, mitochondrial [Sus scrofa]	2.88062e-114
NP_001182704	307746886	L-lactate dehydrogenase C chain [Sus scrofa]	2.86846e-113
XP_003123401	311248983	PREDICTED: cAMP-dependent protein kinase catalytic subunit alpha isoform 1 [Sus scrofa]	3.58607e-112
XP_003124328	311250866	PREDICTED: actin, cytoplasmic 1 [Sus scrofa]	1.24138e-108
XP_003122961	350580205	PREDICTED: leucine zipper protein 2-like [Sus scrofa]	7.26393e-107
NP_999445	47523626	transitional endoplasmic reticulum ATPase [Sus scrofa]	2.41467e-104
XP_003480848	350580562	PREDICTED: actin-like protein 9-like [Sus scrofa]	6.29843e-100
NP_999309	47523086	peroxiredoxin 5 [Sus scrofa]	1.07906e-99

## Sheet: Abundant Proteins-FA
	Data for Analyses 71 DAVID IDs = 61% of total protein)				Gene Ontology
					Biological Process														Cellular compartment														Molecular function
From	To	Species	Gene Name		Category	Term	Count	%	PValue	Genes	List Total	Pop Hits	Pop Total	Fold Enrichment	Bonferroni	Benjamini	FDR		Category	Term	Count	%	PValue	Genes	List Total	Pop Hits	Pop Total	Fold Enrichment	Bonferroni	Benjamini	FDR		Category	Term	Count	%	PValue	Genes	List Total	Pop Hits	Pop Total	Fold Enrichment	Bonferroni	Benjamini	FDR		Category	Term	Count
ENSSSCG00000004499	613991	Sus scrofa	cardiac muscle ATP synthase H+ transporting mitochondrial F1 complex alpha subunit 1		GOTERM_BP_ALL	GO:0019953~sexual reproduction	13	14.6067	3.06211e-13	609759, 612393, 613876, 611434, 612697, 610479, 610026, 614346, 618532, 611298, 614175, 617892, 617861	37	31	1567	17.7602	9.15537e-11	9.15537e-11	4.08962e-10		GOTERM_CC_ALL	GO:0043234~protein complex	13	14.6067	1.82672e-05	610421, 612779, 617321, 612591, 615987, 614761, 614636, 617457, 611502, 613536, 614502, 612298, 617861	34	148	1582	4.08704	0.0012779	0.0012779	0.0189033		GOTERM_MF_ALL	GO:0000166~nucleotide binding	12	13.4831	0.0141446	617457, 617659, 618618, 609739, 614502, 613536, 615560, 614903, 612779, 613247, 614636, 615987	38	269	1823	2.14009	0.894686	0.894686	15.7722		KEGG_PATHWAY	ssc04540:Gap junction	6
ENSSSCG00000011362	612141	Sus scrofa	similar to transmembrane protein 89		GOTERM_BP_ALL	GO:0009566~fertilization	10	11.236	4.84278e-11	610026, 609759, 614346, 612393, 611298, 614175, 617892, 611434, 610479, 617861	37	19	1567	22.2902	1.44799e-08	7.23996e-09	6.46812e-08		GOTERM_CC_ALL	GO:0044446~intracellular organelle part	14	15.7303	5.25723e-05	611364, 617321, 612591, 614636, 615987, 614761, 617457, 611502, 614502, 613536, 615560, 618532, 612298, 617861	34	192	1582	3.39277	0.0036734	0.00183839	0.0543945		GOTERM_MF_ALL	GO:0004721~phosphoprotein phosphatase activity	3	3.37079	0.0162843	615224, 617709, 612399	38	10	1823	14.3921	0.925287	0.726663	17.9485		KEGG_PATHWAY	ssc05012:Parkinson's disease	6
ENSSSCG00000005121	610059	Sus scrofa	similar to Acrosome formation-associated factor		GOTERM_BP_ALL	GO:0007338~single fertilization	10	11.236	4.84278e-11	610026, 609759, 614346, 612393, 611298, 614175, 617892, 611434, 610479, 617861	37	19	1567	22.2902	1.44799e-08	7.23996e-09	6.46812e-08		GOTERM_CC_ALL	GO:0044430~cytoskeletal part	7	7.86517	5.42026e-05	617457, 613536, 617321, 612591, 612298, 614761, 615987	34	35	1582	9.30588	0.00378709	0.00126396	0.0560808		GOTERM_MF_ALL	GO:0003924~GTPase activity	3	3.37079	0.0162843	617457, 613536, 615987	38	10	1823	14.3921	0.925287	0.726663	17.9485		KEGG_PATHWAY	ssc05016:Huntington's disease	6
ENSSSCG00000000589	612562	Sus scrofa	similar to capping protein (actin filament) muscle Z-line, alpha 3		GOTERM_BP_ALL	GO:0022414~reproductive process	13	14.6067	5.09068e-11	609759, 612393, 613876, 611434, 612697, 610479, 610026, 614346, 618532, 611298, 614175, 617892, 617861	37	45	1567	12.2348	1.52211e-08	5.0737e-09	6.79921e-08		GOTERM_CC_ALL	GO:0044422~organelle part	14	15.7303	5.56341e-05	611364, 617321, 612591, 614636, 615987, 614761, 617457, 611502, 614502, 613536, 615560, 618532, 612298, 617861	34	193	1582	3.37519	0.00388692	0.00097315	0.0575615		GOTERM_MF_ALL	GO:0017111~nucleoside-triphosphatase activity	5	5.61798	0.018159	617457, 613536, 612591, 613247, 615987	38	51	1823	4.7033	0.944728	0.619079	19.8129		KEGG_PATHWAY	ssc04720:Long-term potentiation	4
ENSSSCG00000011279	613600	Sus scrofa	similar to Lysozyme-like 4		GOTERM_BP_ALL	GO:0000003~reproduction	13	14.6067	6.78759e-11	609759, 612393, 613876, 611434, 612697, 610479, 610026, 614346, 618532, 611298, 614175, 617892, 617861	37	46	1567	11.9689	2.02949e-08	5.07373e-09	9.06566e-08		GOTERM_CC_ALL	GO:0032991~macromolecular complex	14	15.7303	0.000204396	610421, 612779, 617321, 612591, 615987, 614761, 614636, 617457, 611502, 618532, 613536, 614502, 612298, 617861	34	218	1582	2.98813	0.0142073	0.00285774	0.21133		GOTERM_MF_ALL	GO:0016462~pyrophosphatase activity	5	5.61798	0.0193898	617457, 613536, 612591, 613247, 615987	38	52	1823	4.61285	0.954665	0.538568	21.0157		KEGG_PATHWAY	ssc05010:Alzheimer's disease	5
ENSSSCG00000016077	614724	Sus scrofa	heat shock 60kDa protein 1 (chaperonin)		GOTERM_BP_ALL	GO:0048610~reproductive cellular process	5	5.61798	3.41586e-06	614346, 612393, 611434, 617861, 612697	37	6	1567	35.2928	0.00102082	0.000204248	0.0045622		GOTERM_CC_ALL	GO:0005856~cytoskeleton	8	8.98876	0.000261391	617457, 613536, 614903, 617321, 612591, 612298, 614761, 615987	34	65	1582	5.7267	0.0181333	0.00304531	0.270187		GOTERM_MF_ALL	GO:0016818~hydrolase activity, acting on acid anhydrides, in phosphorus-containing anhydrides	5	5.61798	0.0193898	617457, 613536, 612591, 613247, 615987	38	52	1823	4.61285	0.954665	0.538568	21.0157		KEGG_PATHWAY	ssc04114:Oocyte meiosis	4
ENSSSCG00000009904	611885	Sus scrofa	hypothetical protein LOC100157773		GOTERM_BP_ALL	GO:0007017~microtubule-based process	4	4.49438	0.000366316	617457, 613536, 612591, 615987	37	7	1567	24.2008	0.103761	0.0180924	0.488154		GOTERM_CC_ALL	GO:0001669~acrosomal vesicle	3	3.37079	0.00125005	612393, 617861, 612697	34	3	1582	46.5294	0.0838347	0.0124305	1.28617		GOTERM_MF_ALL	GO:0016817~hydrolase activity, acting on acid anhydrides	5	5.61798	0.0206716	617457, 613536, 612591, 613247, 615987	38	53	1823	4.52582	0.96313	0.483185	22.2508		KEGG_PATHWAY	ssc04270:Vascular smooth muscle contraction	4
XP_001926664	619532	Sus scrofa	similar to ubiquinol--cytochrome c reductase		GOTERM_BP_ALL	GO:0048609~reproductive process in a multicellular organism	5	5.61798	0.000452055	614346, 618532, 613876, 617861, 612697	37	17	1567	12.4563	0.126454	0.0191282	0.602091		GOTERM_CC_ALL	GO:0015630~microtubule cytoskeleton	4	4.49438	0.00385144	617457, 613536, 612591, 615987	34	16	1582	11.6324	0.236713	0.0332015	3.91491		GOTERM_MF_ALL	GO:0016787~hydrolase activity	11	12.3596	0.0234961	617457, 609759, 613536, 615224, 619834, 612591, 613247, 617709, 617861, 615987, 612399	38	251	1823	2.10243	0.976639	0.465335	24.9099		KEGG_PATHWAY	ssc04910:Insulin signaling pathway	4
XP_001926739	619498	Sus scrofa	similar to RAB2A, member RAS oncogene family		GOTERM_BP_ALL	GO:0032504~multicellular organism reproduction	5	5.61798	0.000452055	614346, 618532, 613876, 617861, 612697	37	17	1567	12.4563	0.126454	0.0191282	0.602091		GOTERM_CC_ALL	GO:0008290~F-actin capping protein complex	3	3.37079	0.00405874	617321, 612298, 614761	34	5	1582	27.9176	0.247753	0.0311372	4.12165		GOTERM_MF_ALL	GO:0016791~phosphatase activity	3	3.37079	0.031294	615224, 617709, 612399	38	14	1823	10.2801	0.993418	0.512097	31.8245		KEGG_PATHWAY	ssc00190:Oxidative phosphorylation	4
YP_002600780	611364	Sus scrofa	Cytochrome c oxidase subunit 2		GOTERM_BP_ALL	GO:0007283~spermatogenesis	4	4.49438	0.000851624	614346, 618532, 613876, 612697	37	9	1567	18.8228	0.224885	0.0313414	1.13148		GOTERM_CC_ALL	GO:0043228~non-membrane-bounded organelle	9	10.1124	0.0044034	617457, 613536, 618532, 614903, 617321, 612591, 612298, 614761, 615987	34	132	1582	3.17246	0.26576	0.0304196	4.46448		GOTERM_MF_ALL	GO:0017076~purine nucleotide binding	10	11.236	0.0313389	617457, 617659, 618618, 609739, 613536, 615560, 614903, 612779, 613247, 615987	38	225	1823	2.13216	0.993466	0.466795	31.8626		KEGG_PATHWAY	ssc00010:Glycolysis / Gluconeogenesis	3
XP_001924974	615590	Sus scrofa	similar to Dynein heavy chain 8, axonemal (Ciliary dynein heavy chain 8) (Axonemal beta dynein heavy chain 8)		GOTERM_BP_ALL	GO:0048232~male gamete generation	4	4.49438	0.000851624	614346, 618532, 613876, 612697	37	9	1567	18.8228	0.224885	0.0313414	1.13148		GOTERM_CC_ALL	GO:0043232~intracellular non-membrane-bounded organelle	9	10.1124	0.0044034	617457, 613536, 618532, 614903, 617321, 612591, 612298, 614761, 615987	34	132	1582	3.17246	0.26576	0.0304196	4.46448		GOTERM_MF_ALL	GO:0003779~actin binding	4	4.49438	0.032244	614986, 617321, 612298, 614761	38	35	1823	5.48271	0.994364	0.437514	32.6258
XP_001926443	614126	Sus scrofa	similar to Lactate dehydrogenase A-like 6B		GOTERM_BP_ALL	GO:0007276~gamete generation	4	4.49438	0.00212664	614346, 618532, 613876, 612697	37	12	1567	14.1171	0.470881	0.0682837	2.80337		GOTERM_CC_ALL	GO:0043229~intracellular organelle	21	23.5955	0.00454307	617659, 611364, 612393, 617321, 611943, 613247, 614583, 612591, 612697, 614636, 615987, 614761, 617457, 611502, 614502, 618532, 615560, 614903, 613536, 617861, 612298	34	585	1582	1.67029	0.272935	0.0285605	4.60309		GOTERM_MF_ALL	GO:0008144~drug binding	2	2.24719	0.0401914	610421, 617861	38	2	1823	47.9737	0.998468	0.476981	38.998
XP_001927323	609577	Sus scrofa	similar to glutathione S-transferase omega 2		GOTERM_BP_ALL	GO:0016043~cellular component organization	8	8.98876	0.00232316	617457, 609759, 613536, 618532, 617321, 612298, 614761, 615987	37	84	1567	4.03346	0.501142	0.0671803	3.05872		GOTERM_CC_ALL	GO:0043226~organelle	21	23.5955	0.00454307	617659, 611364, 612393, 617321, 611943, 613247, 614583, 612591, 612697, 614636, 615987, 614761, 617457, 611502, 614502, 618532, 615560, 614903, 613536, 617861, 612298	34	585	1582	1.67029	0.272935	0.0285605	4.60309		GOTERM_MF_ALL	GO:0003824~catalytic activity	20	22.4719	0.0447394	617659, 609759, 611364, 609739, 615224, 611943, 619834, 613247, 614583, 612591, 612399, 615987, 617457, 611502, 615560, 613536, 616147, 611583, 617709, 617861	38	666	1823	1.44065	0.999277	0.481824	42.3911
SSC.13872.1.S1_AT	617659	Sus scrofa	protein kinase, cAMP-dependent, catalytic, alpha		GOTERM_BP_ALL	GO:0009987~cellular process	27	30.3371	0.00305175	611364, 610421, 611943, 617321, 613876, 612591, 611434, 612697, 615987, 611502, 613536, 615560, 611298, 612298, 617861, 617659, 609759, 609739, 612393, 615224, 613247, 614761, 617457, 614346, 618532, 616147, 611583	37	760	1567	1.50459	0.59903	0.0797216	4.00002		GOTERM_CC_ALL	GO:0044424~intracellular part	24	26.9663	0.00487305	617659, 611364, 609739, 612393, 612779, 617321, 615224, 611943, 613247, 614583, 612591, 612697, 614636, 615987, 614761, 617457, 611502, 614502, 618532, 615560, 614903, 613536, 617861, 612298	34	729	1582	1.53183	0.289614	0.0280934	4.92985		GOTERM_MF_ALL	GO:0005488~binding	32	35.9551	0.0505781	611364, 610421, 611943, 617321, 612779, 614583, 611434, 610479, 612697, 615987, 611502, 618618, 614986, 613536, 615560, 611298, 612298, 617861, 617659, 609739, 615224, 613247, 614636, 612399, 614761, 617457, 615592, 614346, 614502, 614903, 618532, 617709	38	1288	1823	1.19189	0.999725	0.495091	46.4933
SSC.16743.1.S1_AT	617966	Sus scrofa	fibronectin		GOTERM_BP_ALL	GO:0007018~microtubule-based movement	3	3.37079	0.00491505	617457, 613536, 615987	37	5	1567	25.4108	0.770814	0.115532	6.36896		GOTERM_CC_ALL	GO:0030141~secretory granule	3	3.37079	0.00830277	612393, 617861, 612697	34	7	1582	19.9412	0.442125	0.043901	8.26675		GOTERM_MF_ALL	GO:0032555~purine ribonucleotide binding	9	10.1124	0.0519889	617457, 617659, 618618, 609739, 613536, 614903, 612779, 613247, 615987	38	208	1823	2.07578	0.999783	0.47737	47.4435
SSC.16009.1.S1_AT	612697	Sus scrofa	acrosin binding protein		GOTERM_BP_ALL	GO:0043623~cellular protein complex assembly	3	3.37079	0.00491505	617457, 613536, 615987	37	5	1567	25.4108	0.770814	0.115532	6.36896		GOTERM_CC_ALL	GO:0005739~mitochondrion	7	7.86517	0.0124218	611502, 611364, 614502, 615560, 611943, 614583, 614636	34	96	1582	3.39277	0.583125	0.0605849	12.1342		GOTERM_MF_ALL	GO:0032553~ribonucleotide binding	9	10.1124	0.0519889	617457, 617659, 618618, 609739, 613536, 614903, 612779, 613247, 615987	38	208	1823	2.07578	0.999783	0.47737	47.4435
SSC.16719.1.A1_AT	616583	Sus scrofa	calmodulin		GOTERM_BP_ALL	GO:0051258~protein polymerization	3	3.37079	0.00491505	617457, 613536, 615987	37	5	1567	25.4108	0.770814	0.115532	6.36896		GOTERM_CC_ALL	GO:0005874~microtubule	3	3.37079	0.0171075	617457, 613536, 615987	34	10	1582	13.9588	0.701172	0.0773689	16.3543		GOTERM_MF_ALL	GO:0042578~phosphoric ester hydrolase activity	3	3.37079	0.0551961	615224, 617709, 612399	38	19	1823	7.57479	0.999873	0.473118	49.5463
SSC.4003.1.S1_AT	614903	Sus scrofa	actin, beta		GOTERM_BP_ALL	GO:0006461~protein complex assembly	3	3.37079	0.0247836	617457, 613536, 615987	37	11	1567	11.5504	0.999449	0.438535	28.4795		GOTERM_CC_ALL	GO:0005622~intracellular	24	26.9663	0.0178548	617659, 611364, 609739, 612393, 612779, 617321, 615224, 611943, 613247, 614583, 612591, 612697, 614636, 615987, 614761, 617457, 611502, 614502, 618532, 615560, 614903, 613536, 617861, 612298	34	795	1582	1.40466	0.716665	0.0757941	17.0101		GOTERM_MF_ALL	GO:0008092~cytoskeletal protein binding	4	4.49438	0.0608954	614986, 617321, 612298, 614761	38	45	1823	4.26433	0.999951	0.484075	53.0936
SSC.10297.3.S1_A_AT	612298	Sus scrofa	capping protein (actin filament) muscle Z-line, beta		GOTERM_BP_ALL	GO:0070271~protein complex biogenesis	3	3.37079	0.0247836	617457, 613536, 615987	37	11	1567	11.5504	0.999449	0.438535	28.4795		GOTERM_CC_ALL	GO:0005737~cytoplasm	18	20.2247	0.0209073	617659, 611364, 609739, 612393, 617321, 611943, 615224, 613247, 614583, 612697, 614636, 614761, 611502, 614502, 615560, 614903, 617861, 612298	34	524	1582	1.59834	0.772141	0.0833244	19.641		GOTERM_MF_ALL	GO:0008308~voltage-gated anion channel activity	2	2.24719	0.0788094	614502, 614636	38	4	1823	23.9868	0.999998	0.555419	62.808
SSC.11516.1.S1_AT	614223	Sus scrofa	similar to calmodulin		GOTERM_BP_ALL	GO:0008037~cell recognition	2	2.24719	0.0454342	612393, 611434	37	2	1567	42.3514	0.999999	0.629566	46.2618		GOTERM_CC_ALL	GO:0044429~mitochondrial part	5	5.61798	0.0354394	611502, 611364, 614502, 615560, 614636	34	61	1582	3.81389	0.920005	0.130921	31.1627		GOTERM_MF_ALL	GO:0005506~iron ion binding	5	5.61798	0.084279	611364, 615224, 611943, 617709, 612399	38	83	1823	2.88998	0.999999	0.558813	65.3832
SSC.16241.1.S1_AT	612779	Sus scrofa	protein kinase, cAMP-dependent, regulatory, type II, alpha		GOTERM_BP_ALL	GO:0007339~binding of sperm to zona pellucida	2	2.24719	0.0454342	612393, 611434	37	2	1567	42.3514	0.999999	0.629566	46.2618		GOTERM_CC_ALL	GO:0015629~actin cytoskeleton	3	3.37079	0.0421978	617321, 612298, 614761	34	16	1582	8.72426	0.9511	0.146868	35.994
SSC.10115.3.S1_A_AT	611929	Sus scrofa	similar to AGAP005293-PA		GOTERM_BP_ALL	GO:0048240~sperm capacitation	2	2.24719	0.0454342	614346, 612697	37	2	1567	42.3514	0.999999	0.629566	46.2618		GOTERM_CC_ALL	GO:0046930~pore complex	2	2.24719	0.0809384	614502, 614636	34	4	1582	23.2647	0.997283	0.255772	58.2508
77627998	619834	Sus scrofa	angiotensin I converting enzyme (peptidyl-dipeptidase A) 1		GOTERM_BP_ALL	GO:0009988~cell-cell recognition	2	2.24719	0.0454342	612393, 611434	37	2	1567	42.3514	0.999999	0.629566	46.2618
72535165	611617	Sus scrofa	spermadhesin AQN-3		GOTERM_BP_ALL	GO:0007286~spermatid development	2	2.24719	0.0454342	614346, 612697	37	2	1567	42.3514	0.999999	0.629566	46.2618
47522754	611502	Sus scrofa	hydroxyacyl-Coenzyme A dehydrogenase/3-ketoacyl-Coenzyme A thiolase/enoyl-Coenzyme A hydratase (trifunctional protein), alpha subunit		GOTERM_BP_ALL	GO:0035036~sperm-egg recognition	2	2.24719	0.0454342	612393, 611434	37	2	1567	42.3514	0.999999	0.629566	46.2618
47522848	609759	Sus scrofa	sperm adhesion molecule 1		GOTERM_BP_ALL	GO:0007281~germ cell development	2	2.24719	0.0454342	614346, 612697	37	2	1567	42.3514	0.999999	0.629566	46.2618
47523086	611583	Sus scrofa	peroxiredoxin 5		GOTERM_BP_ALL	GO:0048515~spermatid differentiation	2	2.24719	0.0454342	614346, 612697	37	2	1567	42.3514	0.999999	0.629566	46.2618
164664456	612298	Sus scrofa	capping protein (actin filament) muscle Z-line, beta		GOTERM_BP_ALL	GO:0030036~actin cytoskeleton organization	3	3.37079	0.0503265	617321, 612298, 614761	37	16	1567	7.94088	1	0.642743	49.8261
113205632	614986	Sus scrofa	fascin homolog 3, actin-bundling protein, testicular (Strongylocentrotus purpuratus)		GOTERM_BP_ALL	GO:0030029~actin filament-based process	3	3.37079	0.0623589	617321, 612298, 614761	37	18	1567	7.05856	1	0.699783	57.683
148222609	614761	Sus scrofa	F-actin capping protein subunit beta 1		GOTERM_BP_ALL	GO:0032501~multicellular organismal process	8	8.98876	0.0646904	614346, 618532, 612393, 613876, 614583, 611434, 617861, 612697	37	159	1567	2.13089	1	0.69157	59.0669
47522940	615560	Sus scrofa	dihydrolipoamide dehydrogenase		GOTERM_BP_ALL	GO:0034622~cellular macromolecular complex assembly	3	3.37079	0.0687089	617457, 613536, 615987	37	19	1567	6.68706	1	0.693468	61.3545
47523456	615224	Sus scrofa	protein phosphatase 1, catalytic subunit, beta isoform		GOTERM_BP_ALL	GO:0007010~cytoskeleton organization	3	3.37079	0.0752644	617321, 612298, 614761	37	20	1567	6.3527	1	0.708107	64.834
47523184	614346	Sus scrofa	seminal plasma protein pB1		GOTERM_BP_ALL	GO:0034621~cellular macromolecular complex subunit organization	3	3.37079	0.0820133	617457, 613536, 615987	37	21	1567	6.05019	1	0.72177	68.1115
178056512	618618	Sus scrofa	heat shock 70kDa protein 1-like		GOTERM_BP_ALL	GO:0048469~cell maturation	2	2.24719	0.0888589	614346, 612697	37	4	1567	21.1757	1	0.734187	71.1453
47523794	614502	Sus scrofa	voltage-dependent anion channel 2
113205892	613536	Sus scrofa	beta 5-tubulin
55741862	611434	Sus scrofa	zonadhesin
47522738	611943	Sus scrofa	aconitase 2, mitochondrial
52353352	610421	Sus scrofa	albumin
47523244	612591	Sus scrofa	cytoplasmic light-chain dynein
148224365	617321	Sus scrofa	F-actin capping protein subunit beta 2
194033866	614726	Sus scrofa	similar to Actin-like 7B
194033864	612073	Sus scrofa	similar to Actin-like 7A
47523786	614636	Sus scrofa	voltage-dependent anion channel 5, pseudogene
47523176	617892	Sus scrofa	porcine seminal protein I
113205690	612399	Sus scrofa	protein phosphatase 1 catalytic subunit alpha isoform
47522666	609739	Sus scrofa	glutamate-ammonia ligase (glutamine synthetase)
113205694	617709	Sus scrofa	protein phosphatase 1 catalytic subunit gamma isoform
194043859	618035	Sus scrofa	similar to alpha-tubulin isotype M-alpha-6
47523806	615592	Sus scrofa	four and a half LIM domains 1 protein, isoform C
172072653	611298	Sus scrofa	milk fat globule-EGF factor 8 protein
47523862	614175	Sus scrofa	epididymal sperm binding protein 1
47523868	614583	Sus scrofa	glutathione peroxidase 4
145279215	619834	Sus scrofa	angiotensin I converting enzyme (peptidyl-dipeptidase A) 1
47523104	609611	Sus scrofa	acrosin inhibitor
47523578	613876	Sus scrofa	outer dense fiber protein
194034801	615915	Sus scrofa	similar to MGC165862 protein
50979301	610026	Sus scrofa	porcine seminal protein II
194037554	618801	Sus scrofa	similar to ATP synthase subunit beta, mitochondrial
47522886	617861	Sus scrofa	acrosin
194036261	617330	Sus scrofa	similar to Chromosome 1 open reading frame 56
47523574	618532	Sus scrofa	protamine 2
194043861	618722	Sus scrofa	similar to tubulin, alpha 1a
80971510	616147	Sus scrofa	triosephosphate isomerase 1
47523020	612393	Sus scrofa	zona pellucida binding protein
47523194	610479	Sus scrofa	sperm associated AWN protein
113205626	615987	Sus scrofa	tubulin alpha 3
47523626	613247	Sus scrofa	valosin-containing protein
165973428	617457	Sus scrofa	tubulin, beta 1
CCDC136	784499	Homo sapiens	coiled-coil domain containing 136
RAB2A	781918	Homo sapiens	RAB2A, member RAS oncogene family
[truncated: 10 more columns]
